# Supplementary material for: Tackling ALT-positive neuroblastoma: is it time to redefine risk classification systems? A systematic review with IPD meta-analysis
Source: Neoplasia. 2024 Dec 28;60:101106. doi: 10.1016/j.neo.2024.101106 (PMC11743311; doi:10.1016/j.neo.2024.101106)
Supplement: Supplementary file 3 [file mmc3.xlsx]

## Sheet: EFS_OS
EFS	ALTpos					OS	ALTpos
	5-year	10-year	Median survival				5-year	10-year	Median survival
	21% (15% - 29%)	18% (12% - 26%)	1.8 (1.8, 2.3)				53% (45%, 62%)	40% (32%, 50%)	1.8 (1.8, 2.3)
	TERTpos						TERTpos
	5-year	10-year	Median survival				5-year	10-year	Median survival
	29% (18%, 46%)	29% (18%, 46%)	1.9 (1.8, 2.5)				42% (31%, 57%)	40% (29%, 55%)	3.5 (2.5, —)
	het TERT/ALT						het TERT/ALT
	1-year	3-year	Median survival				3-year	5-year	Median survival
	100% (100%, 100%)	20% (3.5%, 100%)	1.9 (1.8, —)				100% (100%, 100%)	60% (29%, 100%)	— (3.8, —)
	TMMneg						TMMneg
	5-year	10-year	Median survival				5-year	10-year	Median survival
	67% (57%, 78%)	67% (57%, 78%)	no				84% (78%, 91%)	82% (75%, 89%)	no

## Sheet: data_ALTpos_OS
Study	Patient	ID	event	follow-up time (years)	age (months)
1	1	PAPKXS	1	6.5	≥ 18 months
1	2	PANRVJ	0	10.2	≥ 18 months
1	3	PARYNK	0	6.4	≥ 18 months
1	4	PARACS	0	3.6	≥ 18 months
1	5	PARFWB	1	5	≥ 18 months
1	6	PANLET	1	3.3	≥ 18 months
1	7	PASTCN	1	2.8	≥ 18 months
1	8	PASRFS	0	5.7	≥ 18 months
1	9	PAPVFD	1	4.8	≥ 18 months
1	10	PASMNT	1	4.6	≥ 18 months
1	11	PANXJL	0	1.2	≥ 18 months
1	12	PAIFXV	1	3	≥ 18 months
1	13	PARDCK	0	8.2	≥ 18 months
1	14	PANZVU	1	2.6	≥ 18 months
1	15	PALETP	1	0.7	≥ 18 months
1	16	PATGLU	1	3.6	≥ 18 months
1	17	PASGUT	0	1.1	≥ 18 months
1	18	PARBGP	1	5.6	≥ 18 months
1	19	PARKGJ	1	4.5	≥ 18 months
1	20	PASWVY	0	5.3	≥ 18 months
1	21	PAISNS	1	1.2	≥ 18 months
1	22	PATCFL	0	4.8	≥ 18 months
1	23	PANBJH	1	2.5	≥ 18 months
1	24	PAPTAN	0	5.6	≥ 18 months
1	25	PALVKK	1	2.8	≥ 18 months
1	26	PAILNU	1	2.1	≥ 18 months
1	27	PAKZRF	1	7.3	≥ 18 months
1	28	PALFPI	1	1.8	≥ 18 months
1	29	PALNLU	1	2.6	≥ 18 months
1	30	PALXHW	1	3.9	≥ 18 months
1	31	PAMVLG	1	4.2	≥ 18 months
1	32	PARKNP	1	1.8	≥ 18 months
1	33	PARMLF	0	5.6	≥ 18 months
1	34	PASAAN	0	6.6	≥ 18 months
1	35	PASAJU	1	6.8	≥ 18 months
1	36	PASTKW	0	5.7	≥ 18 months
2	37	NBL003	1	2.2	≥ 18 months
2	38	NBL094	1	4.3	≥ 18 months
2	39	NBL194	1	3.5	≥ 18 months
2	40	NBL225	1	4.4	≥ 18 months
2	41	NBL292	1	3.1	≥ 18 months
2	42	NBL402	0	3	< 18 months
2	43	NBL411	1	4.7	≥ 18 months
2	44	NBL415	0	10.6	< 18 months
2	45	NBL418	0	6	< 18 months
2	46	NBL423	0	4	< 18 months
2	47	NBL157	1	2.1	< 18 months
3	49	SJNBL024_D-SK-T294	0	9.9	≥ 18 months
3	50	SJNBL025_D-SK-T296	1	7.5	≥ 18 months
3	51	SJNBL031_D-SK-T322	1	5.5	≥ 18 months
3	52	SJNBL032_D-SK-T325	0	2.4	≥ 18 months
3	53	SJNBL038_D-SK-T343	1	3.3	≥ 18 months
3	54	SJNBL039_D-SK-T350	1	3.8	≥ 18 months
3	55	SJNBL041_D-SK-T354	1	4	≥ 18 months
3	56	D-SK-T276	1	0.6	≥ 18 months
3	57	D-SK-T298	0	5.9	≥ 18 months
3	58	D-SK-T300	1	4.5	≥ 18 months
3	59	D-SK-T356	1	1.9	≥ 18 months
3	60	D-SK-T508	1	3.4	≥ 18 months
3	61	D-SK-T553	0	4	≥ 18 months
3	62	D-SK-T670	1	1.7	≥ 18 months
3	63	D-SK-T679	0	9.5	≥ 18 months
3	64	D-SK-T683	1	3.9	≥ 18 months
3	65	D-SK-T823	1	5.4	≥ 18 months
3	66	D-SK-T827	1	14.5	≥ 18 months
3	67	D-SK-T846	1	8.2	≥ 18 months
3	68	D-SK-T1114	0	1.9	≥ 18 months
4	69	NBD2	1	10.6	≥ 18 months
4	70	NBD3	1	9.7	≥ 18 months
4	71	NBD4	0	16.1	≥ 18 months
4	72	NBD5	1	10.9	≥ 18 months
4	73	NBD8	0	6.6	≥ 18 months
4	74	NBD10	1	6.6	≥ 18 months
4	75	NBD11	1	4	≥ 18 months
4	76	NBD12	0	18.4	≥ 18 months
4	77	NBD17	0	9.8	≥ 18 months
4	78	NBD21	0	6	≥ 18 months
4	79	NBD22	1	11.2	≥ 18 months
4	80	NBD25	1	13.7	≥ 18 months
4	81	NBD26	0	0.1	≥ 18 months
4	82	NBD27	0	14	≥ 18 months
4	83	NBD28	0	15	≥ 18 months
4	84	NBD32	1	7	≥ 18 months
4	85	NBD33	1	2.5	≥ 18 months
4	86	NBD36	0	15.4	≥ 18 months
4	87	NBD37	0	11.6	≥ 18 months
4	88	NBD39	0	14.2	≥ 18 months
4	89	NBD41	0	11.6	≥ 18 months
4	90	NBD45	0	13.4	≥ 18 months
4	91	NBD46	1	2.1	≥ 18 months
4	92	NBD50	0	7.4	≥ 18 months
4	93	NBD54	1	3.4	≥ 18 months
4	94	NBD56	1	1	≥ 18 months
4	95	NBD58	0	2.8	≥ 18 months
4	96	NBD66	1	2.7	≥ 18 months
4	97	NBD67	0	11.2	≥ 18 months
4	98	NBD70	1	9.1	≥ 18 months
4	99	NBD72	1	0.8	≥ 18 months
4	100	NBD76	0	10.6	≥ 18 months
4	101	NBD77	0	11.2	≥ 18 months
4	102	NBD83	1	3.6	≥ 18 months
4	103	NBD85	0	8.5	< 18 months
4	104	NBD89	0	10.5	≥ 18 months
4	105	NBD91	1	5.2	≥ 18 months
4	106	NBD93	0	8.8	≥ 18 months
4	107	NBD95	0	10	≥ 18 months
4	108	NBD98	0	9.7	≥ 18 months
4	109	NBD102	0	8.8	≥ 18 months
4	110	NBD111	1	0.4	≥ 18 months
4	111	NBD112	0	1.4	≥ 18 months
4	112	NBD118	1	2.4	≥ 18 months
4	113	NBD119	0	6.7	≥ 18 months
4	114	NBD122	0	7.3	≥ 18 months
4	115	NBD123	0	6.4	≥ 18 months
4	116	NBD130	0	6.6	≥ 18 months
4	117	NBD132	0	1	≥ 18 months
4	118	NBD134	0	5.3	≥ 18 months
4	119	NBD135	0	3.8	≥ 18 months
4	120	NBD136	0	5.8	≥ 18 months
4	121	NBD137	1	1.7	≥ 18 months
4	122	NBD139	1	1.8	≥ 18 months
4	123	NBD148	0	4.9	≥ 18 months
4	124	NBD149	0	4.9	≥ 18 months
4	125	NBD151	1	0.7	≥ 18 months
4	126	NBD153	0	2.9	≥ 18 months
4	127	NBD154	0	2	≥ 18 months
4	128	NBD155	0	1.7	≥ 18 months
5	129	NB39	1	0.4	≥ 18 months
5	130	NB42	0	11.4606	≥ 18 months
5	131	NB44	1	2.46133	≥ 18 months
5	132	NB47	0	19.154	≥ 18 months
5	133	NB48	1	1.74401	≥ 18 months
5	134	NB51	0	10.3682	≥ 18 months
5	135	NB52	0	16.0438	≥ 18 months
5	136	NB55	1	1.76318	≥ 18 months
5	137	NB56	0	18.245	≥ 18 months
5	138	NB57	1	3.06092	≥ 18 months
5	139	NB59	0	15.7536	≥ 18 months
5	140	NB62	1	1.03765	≥ 18 months
5	141	NB66	0	6.29979	≥ 18 months
6	142	ES-0001-ROD-MA	1	3.3	≥ 18 months
6	143	ES-0051-PI	0	13.7	≥ 18 months
6	144	ES-0053-RC	1	3.,3	≥ 18 months
6	145	ES-0056-MAR-GI	1	2.3	≥ 18 months
6	146	ES-0058-GP	1	3.8	≥ 18 months
6	147	ES-0107-LLO-LU	1	4.2	≥ 18 months
6	148	ES-0131-MAR-YA	1	4	≥ 18 months
6	149	ES-0201-MJ	1	3.1	≥ 18 months
6	150	ES-0275-DI	1	2.9	≥ 18 months
6	151	ES-0316-GJ	0	6.1	≥ 18 months
7 and 8	152	AMC479T	1	1.4	≥ 18 months
7 and 8	153	AMC576T	1	3.8	≥ 18 months
7 and 8	154	AMC683T	1	2.7	≥ 18 months
7 and 8	155	AMC718T	1	3	≥ 18 months
7 and 8	156	AMC802T	1	2.9	≥ 18 months
7 and 8	157	AMC772T	1	5	≥ 18 months
Study	Marker	I/R	Risk	ATRX specification	Author	Year of publication	Notes
S1	C-circles + 11 ATRX	no	yes	yes	Koneru et al.	2020, updated
S2	ATRX + southern blot	no	no	only	Kurihara et al.	2014 (not updated but long follow-up times)
S3	ATRX + telomere lenght by FISH	no	no	only	Cheung et al.	2012, updated
S4	C-circles	yes	yes	yes	Hartlieb et al.	2021, updated
S5	C-circles + APBs	no	no	no	Meeser et al.	2022, updated
S6	APBs + telomere lenght	no	yes	no	Lundberg et al.	2011, updated by researchers
S7 and 8	ATRX + southern blot	yes	no	yes	Van Gerver, et al; Valentijn et al. (2012)	2022, updated by van Gerver et al.

## Sheet: data_ALTpos_EFS
Study	Patient	ID	event	time_to_event (years)	age (months)
1	1	PAPKXS	1	2.7	≥ 18 months
1	2	PANRVJ	0	10.2	≥ 18 months
1	3	PARYNK	0	6.4	≥ 18 months
1	4	PARACS	0	3.6	≥ 18 months
1	5	PARFWB	1	3	≥ 18 months
1	6	PANLET	1	2.3	≥ 18 months
1	7	PASTCN	1	2.4	≥ 18 months
1	8	PASRFS	1	4.6	≥ 18 months
1	9	PAPVFD	1	4.8	≥ 18 months
1	10	PASMNT	1	0.6	≥ 18 months
1	11	PANXJL	0	1.2	≥ 18 months
1	12	PAIFXV	1	1.7	≥ 18 months
1	13	PARDCK	0	8.2	≥ 18 months
1	14	PANZVU	1	2.6	≥ 18 months
1	15	PALETP	1	0.7	≥ 18 months
1	16	PATGLU	1	2	≥ 18 months
1	17	PASGUT	0	1.1	≥ 18 months
1	18	PARBGP	1	4.2	≥ 18 months
1	19	PARKGJ	1	2.3	≥ 18 months
1	20	PASWVY	0	5.3	≥ 18 months
1	21	PAISNS	1	1.1	≥ 18 months
1	22	PATCFL	0	4.8	≥ 18 months
1	23	PANBJH	1	0.5	≥ 18 months
1	24	PAPTAN	0	5.6	≥ 18 months
1	25	PALVKK	1	0.6	≥ 18 months
1	26	PAILNU	1	1.8	≥ 18 months
1	27	PAKZRF	1	0.4	≥ 18 months
1	28	PALFPI	1	1.8	≥ 18 months
1	29	PALNLU	1	1.5	≥ 18 months
1	30	PALXHW	1	1.6	≥ 18 months
1	31	PAMVLG	1	1.9	≥ 18 months
1	32	PARKNP	1	1.8	≥ 18 months
1	33	PARMLF	1	5.5	≥ 18 months
1	34	PASAAN	0	6.6	≥ 18 months
1	35	PASAJU	1	0.3	≥ 18 months
1	36	PASTKW	0	5.7	≥ 18 months
3	37	SJNBL024_D-SK-T294	0	4.8	≥ 18 months
3	38	SJNBL025_D-SK-T296	1	2.6	≥ 18 months
3	39	SJNBL031_D-SK-T322	1	2.6	≥ 18 months
3	40	SJNBL032_D-SK-T325	1	2	≥ 18 months
3	41	SJNBL038_D-SK-T343	1	1.7	≥ 18 months
3	42	SJNBL039_D-SK-T350	1	1	≥ 18 months
3	43	SJNBL041_D-SK-T354	1	1.2	≥ 18 months
3	44	D-SK-T276	1	0.6	≥ 18 months
3	45	D-SK-T298	1	2.7	≥ 18 months
3	46	D-SK-T300	1	3.2	≥ 18 months
3	47	D-SK-T356	1	1.4	≥ 18 months
3	48	D-SK-T508	1	1	≥ 18 months
3	49	D-SK-T553	1	0.8	≥ 18 months
3	50	D-SK-T670	1	1.3	≥ 18 months
3	51	D-SK-T679	0	9.5	≥ 18 months
3	52	D-SK-T683	1	1	≥ 18 months
3	53	D-SK-T823	1	3.6	≥ 18 months
3	54	D-SK-T827	1	11	≥ 18 months
3	55	D-SK-T846	1	3.6	≥ 18 months
3	56	D-SK-T1114	0	1.9	≥ 18 months
4	57	NBD2	1	4.1	≥ 18 months
4	58	NBD3	1	2.1	≥ 18 months
4	59	NBD4	1	4.3	≥ 18 months
4	60	NBD5	1	4.3	≥ 18 months
4	61	NBD8	1	0.5	≥ 18 months
4	62	NBD10	1	1.8	≥ 18 months
4	63	NBD11	1	2.2	≥ 18 months
4	64	NBD12	1	0.7	≥ 18 months
4	65	NBD17	0	9.8	≥ 18 months
4	66	NBD21	1	3.7	≥ 18 months
4	67	NBD22	1	0.8	≥ 18 months
4	68	NBD25	1	1.9	≥ 18 months
4	69	NBD26	0	0.1	≥ 18 months
4	70	NBD27	0	14	≥ 18 months
4	71	NBD28	1	1.5	≥ 18 months
4	72	NBD32	1	4.1	≥ 18 months
4	73	NBD33	1	1.8	≥ 18 months
4	74	NBD36	1	5.2	≥ 18 months
4	75	NBD37	0	11.6	≥ 18 months
4	76	NBD39	0	14.2	≥ 18 months
4	77	NBD41	0	11.6	≥ 18 months
4	78	NBD45	1	2.4	≥ 18 months
4	79	NBD46	1	0.8	≥ 18 months
4	80	NBD50	1	2.9	≥ 18 months
4	81	NBD54	1	1.7	≥ 18 months
4	82	NBD56	1	1	≥ 18 months
4	83	NBD58	1	2.5	≥ 18 months
4	84	NBD66	1	1.5	≥ 18 months
4	85	NBD67	1	5	≥ 18 months
4	86	NBD70	1	0.7	≥ 18 months
4	87	NBD72	1	0.6	≥ 18 months
4	88	NBD76	1	1	≥ 18 months
4	89	NBD77	1	5.3	≥ 18 months
4	90	NBD83	1	1.2	≥ 18 months
4	91	NBD85	0	8.5	< 18 months
4	92	NBD89	1	1.9	≥ 18 months
4	93	NBD91	1	1.8	≥ 18 months
4	94	NBD93	0	8.8	≥ 18 months
4	95	NBD95	1	1.4	≥ 18 months
4	96	NBD98	1	1.9	≥ 18 months
4	97	NBD102	1	1.4	≥ 18 months
4	98	NBD111	1	0.3	≥ 18 months
4	99	NBD112	1	1	≥ 18 months
4	100	NBD118	1	0.2	≥ 18 months
4	101	NBD119	1	1.6	≥ 18 months
4	102	NBD122	1	1.8	≥ 18 months
4	103	NBD123	0	6.4	≥ 18 months
4	104	NBD130	1	0.9	≥ 18 months
4	105	NBD132	0	1	≥ 18 months
4	106	NBD134	1	1.3	≥ 18 months
4	107	NBD135	1	1.5	≥ 18 months
4	108	NBD136	0	5.8	≥ 18 months
4	109	NBD137	1	1.5	≥ 18 months
4	110	NBD139	1	1.7	≥ 18 months
4	111	NBD148	1	1.9	≥ 18 months
4	112	NBD149	1	1.8	≥ 18 months
4	113	NBD151	1	0.5	≥ 18 months
4	114	NBD153	1	1.1	≥ 18 months
4	115	NBD154	1	0.9	≥ 18 months
4	116	NBD155	0	1.7	≥ 18 months
5	117	NB39	1	0.251882	≥ 18 months
5	118	NB42	0	11.4606	≥ 18 months
5	119	NB44	1	1.76591	≥ 18 months
5	120	NB47	1	12.7392	≥ 18 months
5	121	NB48	1	1.47296	≥ 18 months
5	122	NB51	1	1.81793	≥ 18 months
5	123	NB52	1	4.31485	≥ 18 months
5	124	NB55	1	1.70021	≥ 18 months
5	125	NB56	1	5.17454	≥ 18 months
5	126	NB57	1	1.45654	≥ 18 months
5	127	NB59	1	3.41136	≥ 18 months
5	128	NB62	1	0.342231	≥ 18 months
5	129	NB66	0	6.29979	≥ 18 months
6	130	ES-0001-ROD-MA	1	0.9	≥ 18 months
6	131	ES-0051-PI	1	1	≥ 18 months
6	132	ES-0053-RC	1	1.3	≥ 18 months
6	133	ES-0056-MAR-GI	1	1.7	≥ 18 months
6	134	ES-0058-GP	1	1.9	≥ 18 months
6	135	ES-0107-LLO-LU	1	1.4	≥ 18 months
6	136	ES-0131-MAR-YA	1	1.8	≥ 18 months
6	137	ES-0201-MJ	1	1.7	≥ 18 months
6	138	ES-0275-DI	1	1.3	≥ 18 months
6	139	ES-0316-GJ	0	6.1	≥ 18 months
7 and 8	140	AMC479T	1	1.4	≥ 18 months
7 and 8	141	AMC576T	1	3.4	≥ 18 months
7 and 8	142	AMC683T	1	0.5	≥ 18 months
7 and 8	143	AMC718T	1	2.2	≥ 18 months
7 and 8	144	AMC802T	1	1.2	≥ 18 months
7 and 8	145	AMC772T	1	2.1	≥ 18 months
*notes on studies
S2 was removed for this analysis, as the data is not available.

## Sheet: data_survival_ALTpos
Study	Patient	ID	event_efs	time_to_event (years)	status	time	age (months)	notes
1	1	PAPKXS	1	2.7	1	6.5	≥ 18 months
1	2	PANRVJ	0	10.2	0	10.2	≥ 18 months
1	3	PARYNK	0	6.4	0	6.4	≥ 18 months
1	4	PARACS	0	3.6	0	3.6	≥ 18 months
1	5	PARFWB	1	3	1	5	≥ 18 months
1	6	PANLET	1	2.3	1	3.3	≥ 18 months
1	7	PASTCN	1	2.4	1	2.8	≥ 18 months
1	8	PASRFS	1	4.6	0	5.7	≥ 18 months
1	9	PAPVFD	1	4.8	1	4.8	≥ 18 months
1	10	PASMNT	1	0.6	1	4.6	≥ 18 months
1	11	PANXJL	0	1.2	0	1.2	≥ 18 months
1	12	PAIFXV	1	1.7	1	3	≥ 18 months
1	13	PARDCK	0	8.2	0	8.2	≥ 18 months
1	14	PANZVU	1	2.6	1	2.6	≥ 18 months
1	15	PALETP	1	0.7	1	0.7	≥ 18 months
1	16	PATGLU	1	2	1	3.6	≥ 18 months
1	17	PASGUT	0	1.1	0	1.1	≥ 18 months
1	18	PARBGP	1	4.2	1	5.6	≥ 18 months
1	19	PARKGJ	1	2.3	1	4.5	≥ 18 months
1	20	PASWVY	0	5.3	0	5.3	≥ 18 months
1	21	PAISNS	1	1.1	1	1.2	≥ 18 months
1	22	PATCFL	0	4.8	0	4.8	≥ 18 months
1	23	PANBJH	1	0.5	1	2.5	≥ 18 months
1	24	PAPTAN	0	5.6	0	5.6	≥ 18 months
1	25	PALVKK	1	0.6	1	2.8	≥ 18 months
1	26	PAILNU	1	1.8	1	2.1	≥ 18 months
1	27	PAKZRF	1	0.4	1	7.3	≥ 18 months
1	28	PALFPI	1	1.8	1	1.8	≥ 18 months
1	29	PALNLU	1	1.5	1	2.6	≥ 18 months
1	30	PALXHW	1	1.6	1	3.9	≥ 18 months
1	31	PAMVLG	1	1.9	1	4.2	≥ 18 months
1	32	PARKNP	1	1.8	1	1.8	≥ 18 months
1	33	PARMLF	1	5.5	0	5.6	≥ 18 months
1	34	PASAAN	0	6.6	0	6.6	≥ 18 months
1	35	PASAJU	1	0.3	1	6.8	≥ 18 months
1	36	PASTKW	0	5.7	0	5.7	≥ 18 months
2	37	NBL003	NA	NA	1	2.2	≥ 18 months
2	38	NBL094	NA	NA	1	4.3	≥ 18 months
2	39	NBL194	NA	NA	1	3.5	≥ 18 months
2	40	NBL225	NA	NA	1	4.4	≥ 18 months
2	41	NBL292	NA	NA	1	3.1	≥ 18 months
2	42	NBL402	NA	NA	0	3	< 18 months
2	43	NBL411	NA	NA	1	4.7	≥ 18 months
2	44	NBL415	NA	NA	0	10.6	< 18 months
2	45	NBL418	NA	NA	0	6	< 18 months
2	46	NBL423	NA	NA	0	4	< 18 months
2	47	NBL157	NA	NA	1	2.1	< 18 months
3	48	SJNBL024_D-SK-T294	0	4.8	0	9.9	≥ 18 months
3	49	SJNBL025_D-SK-T296	1	2.6	1	7.5	≥ 18 months
3	50	SJNBL031_D-SK-T322	1	2.6	1	5.5	≥ 18 months
3	51	SJNBL032_D-SK-T325	1	2	0	2.4	≥ 18 months
3	52	SJNBL038_D-SK-T343	1	1.7	1	3.3	≥ 18 months
3	53	SJNBL039_D-SK-T350	1	1	1	3.8	≥ 18 months
3	54	SJNBL041_D-SK-T354	1	1.2	1	4	≥ 18 months
3	55	D-SK-T276	1	0.6	1	0.6	≥ 18 months
3	56	D-SK-T298	1	2.7	0	5.9	≥ 18 months
3	57	D-SK-T300	1	3.2	1	4.5	≥ 18 months
3	58	D-SK-T356	1	1.4	1	1.9	≥ 18 months
3	59	D-SK-T508	1	1	1	3.4	≥ 18 months
3	60	D-SK-T553	1	0.8	0	4	≥ 18 months
3	61	D-SK-T670	1	1.3	1	1.7	≥ 18 months
3	62	D-SK-T679	0	9.5	0	9.5	≥ 18 months
3	63	D-SK-T683	1	1	1	3.9	≥ 18 months
3	64	D-SK-T823	1	3.6	1	5.4	≥ 18 months
3	65	D-SK-T827	1	11	1	14.5	≥ 18 months
3	66	D-SK-T846	1	3.6	1	8.2	≥ 18 months
3	67	D-SK-T1114	0	1.9	0	1.9	≥ 18 months
4	68	NBD2	1	4.1	1	10.6	≥ 18 months
4	69	NBD3	1	2.1	1	9.7	≥ 18 months
4	70	NBD4	1	4.3	0	16.1	≥ 18 months
4	71	NBD5	1	4.3	1	10.9	≥ 18 months
4	72	NBD8	1	0.5	0	6.6	≥ 18 months
4	73	NBD10	1	1.8	1	6.6	≥ 18 months
4	74	NBD11	1	2.2	1	4	≥ 18 months
4	75	NBD12	1	0.7	0	18.4	≥ 18 months
4	76	NBD17	0	9.8	0	9.8	≥ 18 months
4	77	NBD21	1	3.7	0	6	≥ 18 months
4	78	NBD22	1	0.8	1	11.2	≥ 18 months
4	79	NBD25	1	1.9	1	13.7	≥ 18 months
4	80	NBD26	0	0.1	0	0.1	≥ 18 months
4	81	NBD27	0	14	0	14	≥ 18 months
4	82	NBD28	1	1.5	0	15	≥ 18 months
4	83	NBD32	1	4.1	1	7	≥ 18 months
4	84	NBD33	1	1.8	1	2.5	≥ 18 months
4	85	NBD36	1	5.2	0	15.4	≥ 18 months
4	86	NBD37	0	11.6	0	11.6	≥ 18 months
4	87	NBD39	0	14.2	0	14.2	≥ 18 months
4	88	NBD41	0	11.6	0	11.6	≥ 18 months
4	89	NBD45	1	2.4	0	13.4	≥ 18 months
4	90	NBD46	1	0.8	1	2.1	≥ 18 months
4	91	NBD50	1	2.9	0	7.4	≥ 18 months
4	92	NBD54	1	1.7	1	3.4	≥ 18 months
4	93	NBD56	1	1	1	1	≥ 18 months
4	94	NBD58	1	2.5	0	2.8	≥ 18 months
4	95	NBD66	1	1.5	1	2.7	≥ 18 months
4	96	NBD67	1	5	0	11.2	≥ 18 months
4	97	NBD70	1	0.7	1	9.1	≥ 18 months
4	98	NBD72	1	0.6	1	0.8	≥ 18 months
4	99	NBD76	1	1	0	10.6	≥ 18 months
4	100	NBD77	1	5.3	0	11.2	≥ 18 months
4	101	NBD83	1	1.2	1	3.6	≥ 18 months
4	102	NBD85	0	8.5	0	8.5	< 18 months
4	103	NBD89	1	1.9	0	10.5	≥ 18 months
4	104	NBD91	1	1.8	1	5.2	≥ 18 months
4	105	NBD93	0	8.8	0	8.8	≥ 18 months
4	106	NBD95	1	1.4	0	10	≥ 18 months
4	107	NBD98	1	1.9	0	9.7	≥ 18 months
4	108	NBD102	1	1.4	0	8.8	≥ 18 months
4	109	NBD111	1	0.3	1	0.4	≥ 18 months
4	110	NBD112	1	1	0	1.4	≥ 18 months
4	111	NBD118	1	0.2	1	2.4	≥ 18 months
4	112	NBD119	1	1.6	0	6.7	≥ 18 months
4	113	NBD122	1	1.8	0	7.3	≥ 18 months
4	114	NBD123	0	6.4	0	6.4	≥ 18 months
4	115	NBD130	1	0.9	0	6.6	≥ 18 months
4	116	NBD132	0	1	0	1	≥ 18 months
4	117	NBD134	1	1.3	0	5.3	≥ 18 months
4	118	NBD135	1	1.5	0	3.8	≥ 18 months
4	119	NBD136	0	5.8	0	5.8	≥ 18 months
4	120	NBD137	1	1.5	1	1.7	≥ 18 months
4	121	NBD139	1	1.7	1	1.8	≥ 18 months
4	122	NBD148	1	1.9	0	4.9	≥ 18 months
4	123	NBD149	1	1.8	0	4.9	≥ 18 months
4	124	NBD151	1	0.5	1	0.7	≥ 18 months
4	125	NBD153	1	1.1	0	2.9	≥ 18 months
4	126	NBD154	1	0.9	0	2	≥ 18 months
4	127	NBD155	0	1.7	0	1.7	≥ 18 months
5	128	NB39	1	0.251882	1	0.4	≥ 18 months
5	129	NB42	0	11.4606	0	11.4606	≥ 18 months
5	130	NB44	1	1.76591	1	2.46133	≥ 18 months
5	131	NB47	1	12.7392	0	19.154	≥ 18 months
5	132	NB48	1	1.47296	1	1.74401	≥ 18 months
5	133	NB51	1	1.81793	0	10.3682	≥ 18 months
5	134	NB52	1	4.31485	0	16.0438	≥ 18 months
5	135	NB55	1	1.70021	1	1.76318	≥ 18 months
5	136	NB56	1	5.17454	0	18.245	≥ 18 months
5	137	NB57	1	1.45654	1	3.06092	≥ 18 months
5	138	NB59	1	3.41136	0	15.7536	≥ 18 months
5	139	NB62	1	0.342231	1	1.03765	≥ 18 months
5	140	NB66	0	6.29979	0	6.29979	≥ 18 months
6	141	ES-0001-ROD-MA	1	0.9	1	3.3	≥ 18 months
6	142	ES-0051-PI	1	1	0	13.7	≥ 18 months
6	143	ES-0053-RC	1	1.3	1	3.,3	≥ 18 months
6	144	ES-0056-MAR-GI	1	1.7	1	2.3	≥ 18 months
6	145	ES-0058-GP	1	1.9	1	3.8	≥ 18 months
6	146	ES-0107-LLO-LU	1	1.4	1	4.2	≥ 18 months
6	147	ES-0131-MAR-YA	1	1.8	1	4	≥ 18 months
6	148	ES-0201-MJ	1	1.7	1	3.1	≥ 18 months
6	149	ES-0275-DI	1	1.3	1	2.9	≥ 18 months
6	150	ES-0316-GJ	0	6.1	0	6.1	≥ 18 months
7 and 8	151	AMC479T	1	1.4	1	1.4	≥ 18 months
7 and 8	152	AMC576T	1	3.4	1	3.8	≥ 18 months
7 and 8	153	AMC683T	1	0.5	1	2.7	≥ 18 months
7 and 8	154	AMC718T	1	2.2	1	3	≥ 18 months
7 and 8	155	AMC802T	1	1.2	1	2.9	≥ 18 months
7 and 8	156	AMC772T	1	2.1	1	5	≥ 18 months
S8: Valentijn et al., 2015.
NA: data not available

## Sheet: other_data_ALTpos
Study	Patient	ID	ATRX status	event_efs	time_to_event (years)	event	follow-up_time (years)	age (months)			Study	Patient	ID	Risk classification	event_efs	time_to_event (years)	event	follow-up time (years)	age (months)		Study	Patient	ID	Tumor type			Study	Patient	ID	ALT marker			Study	Patient	ID	Sex	INSS_stage			Study	Patient	ID	Ploidy		Classification stage 4 and non-stage 4 patients
1	1	PAPKXS	mut	1	2.7	1	6.5	≥ 18 months			1	1	PAPKXS	HR	1	2.7	1	6.5	≥ 18 months		1	1	PAPKXS	NB			1	1	PAPKXS	C-circles			1	1	PAPKXS	F	4			1	1	PAPKXS	H
1	2	PANRVJ	mut	0	10.2	0	10.2	≥ 18 months			1	2	PANRVJ	HR	0	10.2	0	10.2	≥ 18 months		1	2	PANRVJ	NB			1	2	PANRVJ	C-circles			1	2	PANRVJ	M	4			1	2	PANRVJ	H
1	3	PARYNK	mut	0	6.4	0	6.4	≥ 18 months			1	3	PARYNK	HR	0	6.4	0	6.4	≥ 18 months		1	3	PARYNK	NB			1	3	PARYNK	C-circles			1	3	PARYNK	F	4			1	3	PARYNK	D
1	4	PARACS	mut	0	3.6	0	3.6	≥ 18 months			1	4	PARACS	HR	0	3.6	0	3.6	≥ 18 months		1	4	PARACS	NB			1	4	PARACS	C-circles			1	4	PARACS	M	4			1	4	PARACS	H
1	5	PARFWB	mut	1	3	1	5	≥ 18 months			1	5	PARFWB	HR	1	3	1	5	≥ 18 months		1	5	PARFWB	NB			1	5	PARFWB	C-circles			1	5	PARFWB	M	4			1	5	PARFWB	D
1	6	PANLET	mut	1	2.3	1	3.3	≥ 18 months			1	6	PANLET	HR	1	2.3	1	3.3	≥ 18 months		1	6	PASTCN	NB			1	6	PASTCN	C-circles			1	6	PANLET	F	4			1	6	PANLET	D
1	7	PASTCN	mut	1	2.4	1	2.8	≥ 18 months			1	7	PASTCN	HR	1	2.4	1	2.8	≥ 18 months		1	7	PASRFS	NB			1	7	PASRFS	C-circles			1	7	PASTCN	M	4			1	7	PASTCN	D
1	8	PASRFS	mut	1	4.6	0	5.7	≥ 18 months			1	8	PASRFS	HR	1	4.6	0	5.7	≥ 18 months		1	8	PAPVFD	NB			1	8	PAPVFD	C-circles			1	8	PASRFS	F	4			1	8	PASRFS	D
1	9	PANXJL	mut	0	1.2	0	1.2	≥ 18 months			1	9	PAPVFD	HR	1	4.8	1	4.8	≥ 18 months		1	9	PASMNT	NB			1	9	PASMNT	C-circles			1	9	PAPVFD	M	4			1	9	PAPVFD	H
1	10	PAIFXV	mut	1	1.7	1	3	≥ 18 months			1	10	PASMNT	HR	1	0.6	1	4.6	≥ 18 months		1	10	PANZVU	NB			1	10	PANZVU	C-circles			1	10	PASMNT	F	4			1	10	PASMNT	H
1	11	PARDCK	mut	0	8.2	0	8.2	≥ 18 months			1	11	PANXJL	HR	0	1.2	0	1.2	≥ 18 months		1	11	PALETP	NB			1	11	PALETP	C-circles			1	11	PANXJL	M	4			1	11	PANXJL	H
1	12	PANZVU	mut	1	2.6	1	2.6	≥ 18 months			1	12	PAIFXV	HR	1	1.7	1	3	≥ 18 months		1	12	PATGLU	NB			1	12	PATGLU	C-circles			1	12	PAIFXV	F	4			1	12	PAIFXV	H
1	13	PATGLU	mut	1	2	1	3.6	≥ 18 months			1	13	PARDCK	HR	0	8.2	0	8.2	≥ 18 months		1	13	PARBGP	NB			1	13	PARBGP	C-circles			1	13	PARDCK	F	4			1	13	PARDCK	H
1	14	PATCFL	mut	0	4.8	0	4.8	≥ 18 months			1	14	PANZVU	HR	1	2.6	1	2.6	≥ 18 months		1	14	PARKGJ	NB			1	14	PARKGJ	C-circles			1	14	PANZVU	M	4			1	14	PANZVU	H
1	15	PANBJH	mut	1	0.5	1	2.5	≥ 18 months			1	15	PALETP	HR	1	0.7	1	0.7	≥ 18 months		1	15	PATCFL	NB			1	15	PATCFL	C-circles			1	15	PALETP	F	4			1	15	PALETP	D
1	16	PAILNU	mut	1	1.8	1	2.1	≥ 18 months			1	16	PATGLU	HR	1	2	1	3.6	≥ 18 months		1	16	PANBJH	NB			1	16	PANBJH	C-circles			1	16	PATGLU	M	4			1	16	PATGLU	D
1	17	PAKZRF	mut	1	0.4	1	7.3	≥ 18 months			1	17	PASGUT	HR	0	1.1	0	1.1	≥ 18 months		1	17	PAKZRF	NB			1	17	PANLET	C-circles			1	17	PASGUT	M	4			1	17	PASGUT	D
1	18	PALFPI	mut	1	1.8	1	1.8	≥ 18 months			1	18	PARBGP	HR	1	4.2	1	5.6	≥ 18 months		1	18	PALFPI	NB			1	18	PANXJL	C-circles			1	18	PARBGP	F	4			1	18	PARBGP	D
1	19	PALNLU	mut	1	1.5	1	2.6	≥ 18 months			1	19	PARKGJ	HR	1	2.3	1	4.5	≥ 18 months		1	19	PALNLU	NB			1	19	PARDCK	C-circles			1	19	PARKGJ	M	4			1	19	PARKGJ	H
1	20	PALXHW	mut	1	1.6	1	3.9	≥ 18 months			1	20	PASWVY	HR	0	5.3	0	5.3	≥ 18 months		1	20	PALXHW	NB			1	20	PASGUT	C-circles			1	20	PASWVY	F	4			1	20	PASWVY	H
1	21	PAMVLG	mut	1	1.9	1	4.2	≥ 18 months			1	21	PAISNS	HR	1	1.1	1	1.2	≥ 18 months		1	21	PAMVLG	NB			1	21	PASWVY	C-circles			1	21	PAISNS	M	4			1	21	PAISNS	D
1	22	PARKNP	mut	1	1.8	1	1.8	≥ 18 months			1	22	PATCFL	HR	0	4.8	0	4.8	≥ 18 months		1	22	PARKNP	NB			1	22	PAPTAN	C-circles			1	22	PATCFL	M	4			1	22	PATCFL	D
1	23	PARMLF	mut	1	5.5	0	5.6	≥ 18 months			1	23	PANBJH	HR	1	0.5	1	2.5	≥ 18 months		1	23	PARMLF	NB			1	23	PALVKK	C-circles			1	23	PANBJH	F	4			1	23	PANBJH	D
1	24	PASAAN	mut	0	6.6	0	6.6	≥ 18 months			1	24	PAPTAN	HR	0	5.6	0	5.6	≥ 18 months		1	24	PASAAN	NB			1	24	PAIFXV	C-circles			1	24	PAPTAN	M	4			1	24	PAPTAN	H
1	25	PASAJU	mut	1	0.3	1	6.8	≥ 18 months			1	25	PALVKK	HR	1	0.6	1	2.8	≥ 18 months		1	25	PASTKW	NB			1	25	PAISNS	C-circles			1	25	PALVKK	F	4			1	25	PALVKK	D
1	26	PASTKW	mut	0	5.7	0	5.7	≥ 18 months			1	26	PAILNU	HR	1	1.8	1	2.1	≥ 18 months		2	26	NBL003	NB			4	26	NBD2	C-circles			1	26	PAILNU	M	4			1	26	PAILNU	H
4	27	NBD5	mut	1	4.3	1	10.9	≥ 18 months			1	27	PAKZRF	HR	1	0.4	1	7.3	≥ 18 months		2	27	NBL094	NB			4	27	NBD3	C-circles			1	27	PAKZRF	M	4			1	27	PAKZRF	D
4	28	NBD8	mut	1	0.5	0	6.6	≥ 18 months			1	28	PALFPI	HR	1	1.8	1	1.8	≥ 18 months		2	28	NBL194	NB			4	28	NBD4	C-circles			1	28	PALFPI	M	4			1	28	PALFPI	D
4	29	NBD10	mut	1	1.8	1	6.6	≥ 18 months			1	29	PALNLU	HR	1	1.5	1	2.6	≥ 18 months		2	29	NBL225	NB			4	29	NBD5	C-circles			1	29	PALNLU	M	4			1	29	PALNLU	H
4	30	NBD11	mut	1	2.2	1	4	≥ 18 months			1	30	PALXHW	HR	1	1.6	1	3.9	≥ 18 months		2	30	NBL292	NB			4	30	NBD8	C-circles			1	30	PALXHW	F	4			1	30	PALXHW	D
4	31	NBD17	mut	0	9.8	0	9.8	≥ 18 months			1	31	PAMVLG	HR	1	1.9	1	4.2	≥ 18 months		2	31	NBL402	NB			4	31	NBD10	C-circles			1	31	PAMVLG	M	4			1	31	PAMVLG	H
4	32	NBD21	mut	1	3.7	0	6	≥ 18 months			1	32	PARKNP	HR	1	1.8	1	1.8	≥ 18 months		2	32	NBL411	NB			4	32	NBD11	C-circles			1	32	PARKNP	F	4			1	32	PARKNP	D
4	33	NBD22	mut	1	0.8	1	11.2	≥ 18 months			1	33	PARMLF	HR	1	5.5	0	5.6	≥ 18 months		2	33	NBL415	NB			4	33	NBD12	C-circles			1	33	PARMLF	M	4			1	33	PARMLF	D
4	34	NBD25	mut	1	1.9	1	13.7	≥ 18 months			1	34	PASAAN	HR	0	6.6	0	6.6	≥ 18 months		2	34	NBL418	NB			4	34	NBD17	C-circles			1	34	PASAAN	M	4			1	34	PASAAN	H
4	35	NBD26	mut	0	0.1	0	0.1	≥ 18 months			1	35	PASAJU	HR	1	0.3	1	6.8	≥ 18 months		2	35	NBL423	NB			4	35	NBD21	C-circles			1	35	PASAJU	M	4			1	35	PASAJU	H
4	36	NBD32	mut	1	4.1	1	7	≥ 18 months			1	36	PASTKW	HR	0	5.7	0	5.7	≥ 18 months		2	36	NBL157	NB			4	36	NBD22	C-circles			1	36	PASTKW	F	4			1	36	PASTKW	D
4	37	NBD33	mut	1	1.8	1	2.5	≥ 18 months			6	37	ES-0001-ROD-MA	HR	1	0.9	1	3.3	≥ 18 months		3	37	SJNBL024_D-SK-T294	NB			4	37	NBD25	C-circles			2	37	NBL003	M	4			2	37	NBL003	NA
4	38	NBD37	mut	0	11.6	0	11.6	≥ 18 months			6	38	ES-0051-PI	HR	1	1	0	13.7	≥ 18 months		3	38	SJNBL025_D-SK-T296	NB			4	38	NBD26	C-circles			2	38	NBL094	M	4			2	38	NBL094	NA
4	39	NBD45	mut	1	2.4	0	13.4	≥ 18 months			6	39	ES-0053-RC	HR	1	1.3	1	3.,3	≥ 18 months		3	39	SJNBL031_D-SK-T322	NB			4	39	NBD27	C-circles			2	39	NBL194	M	4			2	39	NBL194	NA
4	40	NBD46	mut	1	0.8	1	2.1	≥ 18 months			6	40	ES-0056-MAR-GI	HR	1	1.7	1	2.3	≥ 18 months		3	40	SJNBL032_D-SK-T325	NB			4	40	NBD28	C-circles			2	40	NBL225	M	4			2	40	NBL225	NA
4	41	NBD50	mut	1	2.9	0	7.4	≥ 18 months			6	41	ES-0058-GP	HR	1	1.9	1	3.8	≥ 18 months		3	41	SJNBL038_D-SK-T343	NB			4	41	NBD32	C-circles			2	41	NBL292	F	4			2	41	NBL292	NA
4	42	NBD54	mut	1	1.7	1	3.4	≥ 18 months			6	42	ES-0107-LLO-LU	HR	1	1.4	1	4.2	≥ 18 months		3	42	SJNBL039_D-SK-T350	NB			4	42	NBD33	C-circles			2	42	NBL402	F	1			2	42	NBL402	NA
4	43	NBD56	mut	1	1	1	1	≥ 18 months			6	43	ES-0131-MAR-YA	HR	1	1.8	1	4	≥ 18 months		3	43	SJNBL041_D-SK-T354	NB			4	43	NBD36	C-circles			2	43	NBL411	F	4			2	43	NBL411	NA
4	44	NBD67	mut	1	5	0	11.2	≥ 18 months			6	44	ES-0201-MJ	HR	1	1.7	1	3.1	≥ 18 months		3	44	D-SK-T276	NB			4	44	NBD37	C-circles			2	44	NBL415	M	4			2	44	NBL415	NA
4	45	NBD70	mut	1	0.7	1	9.1	≥ 18 months			6	45	ES-0275-DI	HR	1	1.3	1	2.9	≥ 18 months		3	45	D-SK-T298	NB			4	45	NBD39	C-circles			2	45	NBL418	F	1			2	45	NBL418	NA
4	46	NBD77	mut	1	5.3	0	11.2	≥ 18 months			6	46	ES-0316-GJ	HR	0	6.1	0	6.1	≥ 18 months		3	46	D-SK-T300	NB			4	46	NBD41	C-circles			2	46	NBL423	M	2			2	46	NBL423	NA
4	47	NBD83	mut	1	1.2	1	3.6	≥ 18 months			4	47	NBD66	HR	1	1.5	1	2.7	≥ 18 months		3	47	D-SK-T356	NB			4	47	NBD45	C-circles			2	47	NBL157	M	1			2	47	NBL157	NA
4	48	NBD89	mut	1	1.9	0	10.5	≥ 18 months			4	48	NBD67	HR	1	5	0	11.2	≥ 18 months		3	48	D-SK-T508	NB			4	48	NBD46	C-circles			3	48	SJNBL024_D-SK-T294	M	4			3	48	SJNBL024_D-SK-T294	NA
4	49	NBD93	mut	0	8.8	0	8.8	≥ 18 months			4	49	NBD72	HR	1	0.6	1	0.8	≥ 18 months		3	49	D-SK-T553	NB			4	49	NBD50	C-circles			3	49	SJNBL025_D-SK-T296	M	4			3	49	SJNBL025_D-SK-T296	NA
4	50	NBD98	mut	1	1.9	0	9.7	≥ 18 months			4	50	NBD76	HR	1	1	0	10.6	≥ 18 months		3	50	D-SK-T670	NB			4	50	NBD54	C-circles			3	50	SJNBL031_D-SK-T322	M	4			3	50	SJNBL031_D-SK-T322	NA
4	51	NBD111	mut	1	0.3	1	0.4	≥ 18 months			4	51	NBD89	HR	1	1.9	0	10.5	≥ 18 months		3	51	D-SK-T679	NB			4	51	NBD56	C-circles			3	51	SJNBL032_D-SK-T325	M	4			3	51	SJNBL032_D-SK-T325	NA
4	52	NBD112	mut	1	1	0	1.4	≥ 18 months			4	52	NBD91	HR	1	1.8	1	5.2	≥ 18 months		3	52	D-SK-T683	NB			4	52	NBD58	C-circles			3	52	SJNBL038_D-SK-T343	F	4			3	52	SJNBL038_D-SK-T343	NA
4	53	NBD119	mut	1	1.6	0	6.7	≥ 18 months			4	53	NBD93	HR	0	8.8	0	8.8	≥ 18 months		3	53	D-SK-T823	NB			4	53	NBD66	C-circles			3	53	SJNBL039_D-SK-T350	M	4			3	53	SJNBL039_D-SK-T350	NA
4	54	NBD122	mut	1	1.8	0	7.3	≥ 18 months			4	54	NBD98	HR	1	1.9	0	9.7	≥ 18 months		3	54	D-SK-T827	NB			4	54	NBD67	C-circles			3	54	SJNBL041_D-SK-T354	M	4			3	54	SJNBL041_D-SK-T354	NA
4	55	NBD130	mut	1	0.9	0	6.6	≥ 18 months			4	55	NBD102	HR	1	1.4	0	8.8	≥ 18 months		3	55	D-SK-T846	NB			4	55	NBD70	C-circles			3	55	D-SK-T276	F	4			3	55	D-SK-T276	NA
4	56	NBD137	mut	1	1.5	1	1.7	≥ 18 months			4	56	NBD111	HR	1	0.3	1	0.4	≥ 18 months		3	56	D-SK-T1114	NB			4	56	NBD72	C-circles			3	56	D-SK-T298	F	4			3	56	D-SK-T298	NA
4	57	NBD139	mut	1	1.7	1	1.8	≥ 18 months			4	57	NBD122	HR	1	1.8	0	7.3	≥ 18 months		4	57	NBD2	NB			4	57	NBD76	C-circles			3	57	D-SK-T300	M	4			3	57	D-SK-T300	NA
4	58	NBD153	mut	1	1.1	0	2.9	≥ 18 months			4	58	NBD123	HR	0	6.4	0	6.4	≥ 18 months		4	58	NBD3	NB			4	58	NBD77	C-circles			3	58	D-SK-T356	F	4			3	58	D-SK-T356	NA
4	59	NBD155	mut	0	1.7	0	1.7	≥ 18 months			4	59	NBD132	HR	0	1	0	1	≥ 18 months		4	59	NBD4	NB			4	59	NBD83	C-circles			3	59	D-SK-T508	M	4			3	59	D-SK-T508	NA
2	60	NBL003	mut	NA	NA	1	2.2	≥ 18 months			4	60	NBD135	HR	1	1.5	0	3.8	≥ 18 months		4	60	NBD5	NB			4	60	NBD85	C-circles			3	60	D-SK-T553	M	4			3	60	D-SK-T553	NA
2	61	NBL094	mut	NA	NA	1	4.3	≥ 18 months			4	61	NBD136	HR	0	5.8	0	5.8	≥ 18 months		4	61	NBD8	NB			4	61	NBD89	C-circles			3	61	D-SK-T670	M	4			3	61	D-SK-T670	NA
2	62	NBL194	mut	NA	NA	1	3.5	≥ 18 months			4	62	NBD137	HR	1	1.5	1	1.7	≥ 18 months		4	62	NBD10	NB			4	62	NBD91	C-circles			3	62	D-SK-T679	F	4			3	62	D-SK-T679	NA
2	63	NBL225	mut	NA	NA	1	4.4	≥ 18 months			4	63	NBD139	HR	1	1.7	1	1.8	≥ 18 months		4	63	NBD11	NB			4	63	NBD93	C-circles			3	63	D-SK-T683	M	4			3	63	D-SK-T683	NA
2	64	NBL292	mut	NA	NA	1	3.1	≥ 18 months			4	64	NBD148	HR	1	1.9	0	4.9	≥ 18 months		4	64	NBD12	NB			4	64	NBD95	C-circles			3	64	D-SK-T823	F	4			3	64	D-SK-T823	NA
2	65	NBL402	mut	NA	NA	0	3	< 18 months			4	65	NBD149	HR	1	1.8	0	4.9	≥ 18 months		4	65	NBD17	NB			4	65	NBD98	C-circles			3	65	D-SK-T827	F	4			3	65	D-SK-T827	NA
2	66	NBL411	mut	NA	NA	1	4.7	≥ 18 months			4	66	NBD151	HR	1	0.5	1	0.7	≥ 18 months		4	66	NBD21	NB			4	66	NBD102	C-circles			3	66	D-SK-T846	M	4			3	66	D-SK-T846	NA
2	67	NBL415	mut	NA	NA	0	10.6	< 18 months			4	67	NBD153	HR	1	1.1	0	2.9	≥ 18 months		4	67	NBD22	NB			4	67	NBD111	C-circles			3	67	D-SK-T1114	F	3			3	67	D-SK-T1114	NA
2	68	NBL418	mut	NA	NA	0	6	< 18 months			4	68	NBD155	HR	0	1.7	0	1.7	≥ 18 months		4	68	NBD25	NB			4	68	NBD112	C-circles			4	68	NBD2	M	3			4	68	NBD2	H
2	69	NBL423	mut	NA	NA	0	4	< 18 months			4	69	NBD3	HR	1	2.1	1	9.7	≥ 18 months		4	69	NBD26	NB			4	69	NBD118	C-circles			4	69	NBD3	F	4			4	69	NBD3	D
2	70	NBL157	mut	NA	NA	1	2.1	< 18 months			4	70	NBD10	HR	1	1.8	1	6.6	≥ 18 months		4	70	NBD27	NB			4	70	NBD119	C-circles			4	70	NBD4	F	1			4	70	NBD4	D
3	71	SJNBL024_D-SK-T294	mut	0	4.8	0	9.9	≥ 18 months			4	71	NBD11	HR	1	2.2	1	4	≥ 18 months		4	71	NBD28	NB			4	71	NBD122	C-circles			4	71	NBD5	M	3			4	71	NBD5	H
3	72	SJNBL025_D-SK-T296	mut	1	2.6	1	7.5	≥ 18 months			4	72	NBD17	HR	0	9.8	0	9.8	≥ 18 months		4	72	NBD32	NB			4	72	NBD123	C-circles			4	72	NBD8	F	1			4	72	NBD8	H
3	73	SJNBL031_D-SK-T322	mut	1	2.6	1	5.5	≥ 18 months			4	73	NBD26	HR	0	0.1	0	0.1	≥ 18 months		4	73	NBD33	NB			4	73	NBD130	C-circles			4	73	NBD10	M	4			4	73	NBD10	H
3	74	SJNBL032_D-SK-T325	mut	1	2	0	2.4	≥ 18 months			4	74	NBD27	HR	0	14	0	14	≥ 18 months		4	74	NBD36	NB			4	74	NBD132	C-circles			4	74	NBD11	F	4			4	74	NBD11	H
3	75	SJNBL038_D-SK-T343	mut	1	1.7	1	3.3	≥ 18 months			4	75	NBD28	HR	1	1.5	0	15	≥ 18 months		4	75	NBD37	NB			4	75	NBD134	C-circles			4	75	NBD12	F	1			4	75	NBD12	H
3	76	SJNBL039_D-SK-T350	mut	1	1	1	3.8	≥ 18 months			4	76	NBD32	HR	1	4.1	1	7	≥ 18 months		4	76	NBD39	NB			4	76	NBD135	C-circles			4	76	NBD17	F	4			4	76	NBD17	H
3	77	SJNBL041_D-SK-T354	mut	1	1.2	1	4	≥ 18 months			4	77	NBD33	HR	1	1.8	1	2.5	≥ 18 months		4	77	NBD41	NB			4	77	NBD136	C-circles			4	77	NBD21	M	3			4	77	NBD21	H
3	78	D-SK-T276	mut	1	0.6	1	0.6	≥ 18 months			4	78	NBD36	HR	1	5.2	0	15.4	≥ 18 months		4	78	NBD45	NB			4	78	NBD137	C-circles			4	78	NBD22	M	2			4	78	NBD22	H
3	79	D-SK-T298	mut	1	2.7	0	5.9	≥ 18 months			4	79	NBD37	HR	0	11.6	0	11.6	≥ 18 months		4	79	NBD46	NB			4	79	NBD139	C-circles			4	79	NBD25	F	2			4	79	NBD25	H
3	80	D-SK-T300	mut	1	3.2	1	4.5	≥ 18 months			4	80	NBD39	HR	0	14.2	0	14.2	≥ 18 months		4	80	NBD50	NB			4	80	NBD148	C-circles			4	80	NBD26	F	4			4	80	NBD26	H
3	81	D-SK-T356	mut	1	1.4	1	1.9	≥ 18 months			4	81	NBD41	HR	0	11.6	0	11.6	≥ 18 months		4	81	NBD54	NB			4	81	NBD149	C-circles			4	81	NBD27	M	4			4	81	NBD27	D
3	82	D-SK-T508	mut	1	1	1	3.4	≥ 18 months			4	82	NBD45	HR	1	2.4	0	13.4	≥ 18 months		4	82	NBD56	NB			4	82	NBD151	C-circles			4	82	NBD28	M	4			4	82	NBD28	D
3	83	D-SK-T553	mut	1	0.8	0	4	≥ 18 months			4	83	NBD50	HR	1	2.9	0	7.4	≥ 18 months		4	83	NBD58	NB			4	83	NBD153	C-circles			4	83	NBD32	M	4			4	83	NBD32	H
3	84	D-SK-T670	mut	1	1.3	1	1.7	≥ 18 months			4	84	NBD54	HR	1	1.7	1	3.4	≥ 18 months		4	84	NBD66	NB			4	84	NBD154	C-circles			4	84	NBD33	F	4			4	84	NBD33	H
3	85	D-SK-T679	mut	0	9.5	0	9.5	≥ 18 months			4	85	NBD56	HR	1	1	1	1	≥ 18 months		4	85	NBD67	NB			4	85	NBD155	C-circles			4	85	NBD36	M	4			4	85	NBD36	D
3	86	D-SK-T683	mut	1	1	1	3.9	≥ 18 months			4	86	NBD2	IR	1	4.1	1	10.6	≥ 18 months		4	86	NBD70	NB			1	86	PASAJU	C-circles			4	86	NBD37	M	4			4	86	NBD37	D
3	87	D-SK-T823	mut	1	3.6	1	5.4	≥ 18 months			4	87	NBD5	IR	1	4.3	1	10.9	≥ 18 months		4	87	NBD72	NB			1	87	PAILNU	C-circles			4	87	NBD39	M	4			4	87	NBD39	D
3	88	D-SK-T827	mut	1	11	1	14.5	≥ 18 months			4	88	NBD21	IR	1	3.7	0	6	≥ 18 months		4	88	NBD76	NB			1	88	PAKZRF	C-circles			4	88	NBD41	M	4			4	88	NBD41	D
3	89	D-SK-T846	mut	1	3.6	1	8.2	≥ 18 months			4	89	NBD22	IR	1	0.8	1	11.2	≥ 18 months		4	89	NBD77	NB			1	89	PALFPI	C-circles			4	89	NBD45	M	4			4	89	NBD45	D
3	90	D-SK-T1114	mut	0	1.9	0	1.9	≥ 18 months			4	90	NBD25	IR	1	1.9	1	13.7	≥ 18 months		4	90	NBD83	NB			1	90	PALNLU	C-circles			4	90	NBD46	M	2			4	90	NBD46	D
7 and 8	91	AMC479T	mut	1	1.4	1	1.4	≥ 18 months			4	91	NBD46	IR	1	0.8	1	2.1	≥ 18 months		4	91	NBD85	NB			1	91	PALXHW	C-circles			4	91	NBD50	F	4			4	91	NBD50	complex
7 and 8	92	AMC576T	mut	1	3.4	1	3.8	≥ 18 months			4	92	NBD58	IR	1	2.5	0	2.8	≥ 18 months		4	92	NBD89	NB			1	92	PAMVLG	C-circles			4	92	NBD54	M	4			4	92	NBD54	D
7 and 8	93	AMC683T	mut	1	0.5	1	2.7	≥ 18 months			4	93	NBD77	IR	1	5.3	0	11.2	≥ 18 months		4	93	NBD91	NB			1	93	PARKNP	C-circles			4	93	NBD56	F	4			4	93	NBD56	H
7 and 8	94	AMC718T	mut	1	2.2	1	3	≥ 18 months			4	94	NBD83	IR	1	1.2	1	3.6	≥ 18 months		4	94	NBD93	NB			1	94	PARMLF	C-circles			4	94	NBD58	F	2			4	94	NBD58	H
7 and 8	95	AMC802T	mut	1	1.2	1	2.9	≥ 18 months			4	95	NBD95	IR	1	1.4	0	10	≥ 18 months		4	95	NBD95	NB			1	95	PASAAN	C-circles			4	95	NBD66	M	4			4	95	NBD66	D
7 and 8	96	AMC772T	mut	1	2.1	1	5	≥ 18 months			4	96	NBD119	IR	1	1.6	0	6.7	≥ 18 months		4	96	NBD98	NB			1	96	PASTKW	C-circles			4	96	NBD67	M	4			4	96	NBD67	D
1	97	PAPVFD	wt	1	4.8	1	4.8	≥ 18 months			4	97	NBD130	IR	1	0.9	0	6.6	≥ 18 months		4	97	NBD102	NB			5	97	NB39	C-circles + APBs			4	97	NBD70	F	2			4	97	NBD70	H
1	98	PASMNT	wt	1	0.6	1	4.6	≥ 18 months			4	98	NBD4	LR	1	4.3	0	16.1	≥ 18 months		4	98	NBD111	NB			5	98	NB42	C-circles + APBs			4	98	NBD72	M	4			4	98	NBD72	D
1	99	PALETP	wt	1	0.7	1	0.7	≥ 18 months			4	99	NBD12	LR	1	0.7	0	18.4	≥ 18 months		4	99	NBD112	NB			5	99	NB44	C-circles + APBs			4	99	NBD76	M	4			4	99	NBD76	complex
1	100	PASGUT	wt	0	1.1	0	1.1	≥ 18 months			4	100	NBD70	LR	1	0.7	1	9.1	≥ 18 months		4	100	NBD118	NB			5	100	NB47	C-circles + APBs			4	100	NBD77	F	3			4	100	NBD77	D
1	101	PARBGP	wt	1	4.2	1	5.6	≥ 18 months			4	101	NBD85	LR	0	8.5	0	8.5	< 18 months		4	101	NBD119	NB			5	101	NB48	C-circles + APBs			4	101	NBD83	M	3			4	101	NBD83	D
1	102	PARKGJ	wt	1	2.3	1	4.5	≥ 18 months			4	102	NBD112	LR	1	1	0	1.4	≥ 18 months		4	102	NBD122	NB			5	102	NB51	C-circles + APBs			4	102	NBD85	F	1			4	102	NBD85	H
1	103	PASWVY	wt	0	5.3	0	5.3	≥ 18 months			4	103	NBD118	LR	1	0.2	1	2.4	≥ 18 months		4	103	NBD123	NB			5	103	NB52	C-circles + APBs			4	103	NBD89	M	4			4	103	NBD89	D
1	104	PAISNS	wt	1	1.1	1	1.2	≥ 18 months			4	104	NBD134	LR	1	1.3	0	5.3	≥ 18 months		4	104	NBD130	NB			5	104	NB55	C-circles + APBs			4	104	NBD91	F	4			4	104	NBD91	D
1	105	PAPTAN	wt	0	5.6	0	5.6	≥ 18 months			4	105	NBD154	LR	1	0.9	0	2	≥ 18 months		4	105	NBD132	NB			5	105	NB56	C-circles + APBs			4	105	NBD93	M	4			4	105	NBD93	D
1	106	PALVKK	wt	1	0.6	1	2.8	≥ 18 months			4	106	NBD8	NA	1	0.5	0	6.6	≥ 18 months		4	106	NBD134	NB			5	106	NB57	C-circles + APBs			4	106	NBD95	M	3			4	106	NBD95	D
4	107	NBD2	wt	1	4.1	1	10.6	≥ 18 months													4	107	NBD135	NB			5	107	NB59	C-circles + APBs			4	107	NBD98	M	4			4	107	NBD98	H
4	108	NBD3	wt	1	2.1	1	9.7	≥ 18 months			HR: high-risk										4	108	NBD136	NB			5	108	NB62	C-circles + APBs			4	108	NBD102	M	4			4	108	NBD102	D
4	109	NBD4	wt	1	4.3	0	16.1	≥ 18 months			IR: intermediate-risk										4	109	NBD137	NB			5	109	NB66	C-circles + APBs			4	109	NBD111	M	4			4	109	NBD111	D
4	110	NBD12	wt	1	0.7	0	18.4	≥ 18 months			LR: low-risk										4	110	NBD139	NB			6	110	ES-0001-ROD-MA	APBs			4	110	NBD112	F	1			4	110	NBD112	H
4	111	NBD27	wt	0	14	0	14	≥ 18 months													4	111	NBD148	NB			6	111	ES-0051-PI	APBs			4	111	NBD118	M	2			4	111	NBD118	D
4	112	NBD28	wt	1	1.5	0	15	≥ 18 months													4	112	NBD149	NB			6	112	ES-0053-RC	APBs			4	112	NBD119	F	2			4	112	NBD119	H
4	113	NBD36	wt	1	5.2	0	15.4	≥ 18 months													4	113	NBD151	NB			6	113	ES-0056-MAR-GI	APBs			4	113	NBD122	M	4			4	113	NBD122	D
4	114	NBD39	wt	0	14.2	0	14.2	≥ 18 months													4	114	NBD153	NB			6	114	ES-0107-LLO-LU	APBs			4	114	NBD123	F	4			4	114	NBD123	D
4	115	NBD41	wt	0	11.6	0	11.6	≥ 18 months													4	115	NBD154	NB			6	115	ES-0131-MAR-YA	APBs			4	115	NBD130	M	3			4	115	NBD130	H
4	116	NBD58	wt	1	2.5	0	2.8	≥ 18 months													4	116	NBD155	NB			6	116	ES-0201-MJ	APBs			4	116	NBD132	F	4			4	116	NBD132	D
4	117	NBD66	wt	1	1.5	1	2.7	≥ 18 months													5	117	NB39	NB			6	117	ES-0275-DI	APBs			4	117	NBD134	F	2			4	117	NBD134	D
4	118	NBD72	wt	1	0.6	1	0.8	≥ 18 months													5	118	NB42	NB			6	118	ES-0316-GJ	APBs			4	118	NBD135	M	4			4	118	NBD135	D
4	119	NBD76	wt	1	1	0	10.6	≥ 18 months													5	119	NB44	NB			6	119	ES-0058-GP	APBs			4	119	NBD136	F	4			4	119	NBD136	H
4	120	NBD85	wt	0	8.5	0	8.5	< 18 months													5	120	NB47	NB			2	120	NBL003	Telomeric southern blot			4	120	NBD137	F	4			4	120	NBD137	H
4	121	NBD91	wt	1	1.8	1	5.2	≥ 18 months													5	121	NB48	NB			2	121	NBL094	Telomeric southern blot			4	121	NBD139	M	4			4	121	NBD139	D
4	122	NBD95	wt	1	1.4	0	10	≥ 18 months													5	122	NB51	NB			2	122	NBL194	Telomeric southern blot			4	122	NBD148	M	4			4	122	NBD148	H
4	123	NBD102	wt	1	1.4	0	8.8	≥ 18 months													5	123	NB52	NB			2	123	NBL225	Telomeric southern blot			4	123	NBD149	M	4			4	123	NBD149	D
4	124	NBD118	wt	1	0.2	1	2.4	≥ 18 months													5	124	NB55	NB			2	124	NBL292	Telomeric southern blot			4	124	NBD151	M	4			4	124	NBD151	D
4	125	NBD123	wt	0	6.4	0	6.4	≥ 18 months													5	125	NB56	NB			2	125	NBL402	Telomeric southern blot			4	125	NBD153	F	4			4	125	NBD153	D
4	126	NBD132	wt	0	1	0	1	≥ 18 months													5	126	NB57	NB			2	126	NBL411	Telomeric southern blot			4	126	NBD154	F	1			4	126	NBD154	complex
4	127	NBD134	wt	1	1.3	0	5.3	≥ 18 months													5	127	NB59	NB			2	127	NBL415	Telomeric southern blot			4	127	NBD155	M	4			4	127	NBD155	D
4	128	NBD135	wt	1	1.5	0	3.8	≥ 18 months													5	128	NB62	NB			2	128	NBL418	Telomeric southern blot			5	128	NB39	M	4			5	128	NB39	NA
4	129	NBD136	wt	0	5.8	0	5.8	≥ 18 months													5	129	NB66	NB			2	129	NBL423	Telomeric southern blot			5	129	NB42	M	4			5	129	NB42	NA
4	130	NBD148	wt	1	1.9	0	4.9	≥ 18 months													6	130	ES-0001-ROD-MA	NB			2	130	NBL157	Telomeric southern blot			5	130	NB44	F	4			5	130	NB44	NA
4	131	NBD149	wt	1	1.8	0	4.9	≥ 18 months													6	131	ES-0051-PI	NB			3	131	SJNBL024_D-SK-T294	FISH			5	131	NB47	M	4			5	131	NB47	NA
4	132	NBD151	wt	1	0.5	1	0.7	≥ 18 months													6	132	ES-0053-RC	NB			3	132	SJNBL025_D-SK-T296	FISH			5	132	NB48	F	4			5	132	NB48	NA
4	133	NBD154	wt	1	0.9	0	2	≥ 18 months													6	133	ES-0056-MAR-GI	NB			3	133	SJNBL031_D-SK-T322	FISH			5	133	NB51	M	4			5	133	NB51	NA
																					6	134	ES-0107-LLO-LU	NB			3	134	SJNBL032_D-SK-T325	FISH			5	134	NB52	F	4			5	134	NB52	NA
																					6	135	ES-0131-MAR-YA	NB			3	135	SJNBL038_D-SK-T343	FISH			5	135	NB55	M	4			5	135	NB55	NA
																					6	136	ES-0201-MJ	NB			3	136	SJNBL039_D-SK-T350	FISH			5	136	NB56	M	4			5	136	NB56	NA
mut = alteration																					6	137	ES-0275-DI	NB			3	137	SJNBL041_D-SK-T354	FISH			5	137	NB57	F	4			5	137	NB57	NA
wt = wild-type																					6	138	ES-0316-GJ	NB			3	138	D-SK-T276	FISH			5	138	NB59	M	4			5	138	NB59	NA
																					7 and 8	139	AMC479T	NB			3	139	D-SK-T298	FISH			5	139	NB62	M	4			5	139	NB62	NA
																					7 and 8	140	AMC576T	NB			3	140	D-SK-T300	FISH			5	140	NB66	F	4			5	140	NB66	NA
																					7 and 8	141	AMC683T	NB			3	141	D-SK-T356	FISH			6	141	ES-0001-ROD-MA	F	4			6	141	ES-0001-ROD-MA	NA
																					7 and 8	142	AMC718T	NB			3	142	D-SK-T508	FISH			6	142	ES-0051-PI	F	4			6	142	ES-0051-PI	NA
																					7 and 8	143	AMC802T	NB			3	143	D-SK-T553	FISH			6	143	ES-0053-RC	M	4			6	143	ES-0053-RC	NA
																					7 and 8	144	AMC772T	NB			3	144	D-SK-T670	FISH			6	144	ES-0056-MAR-GI	M	4			6	144	ES-0056-MAR-GI	NA
																					1	145	PANLET	GNB, Nodular			3	145	D-SK-T679	FISH			6	145	ES-0058-GP	F	4			6	145	ES-0058-GP	NA
																					1	146	PANXJL	GNB, Nodular			3	146	D-SK-T683	FISH			6	146	ES-0107-LLO-LU	M	4			6	146	ES-0107-LLO-LU	NA
																					1	147	PARDCK	GNB, Nodular			3	147	D-SK-T823	FISH			6	147	ES-0131-MAR-YA	M	4			6	147	ES-0131-MAR-YA	NA
																					1	148	PASGUT	GNB, Nodular			3	148	D-SK-T827	FISH			6	148	ES-0201-MJ	M	4			6	148	ES-0201-MJ	NA
																					1	149	PASWVY	GNB, Nodular			3	149	D-SK-T846	FISH			6	149	ES-0275-DI	F	4			6	149	ES-0275-DI	NA
																					1	150	PAPTAN	GNB, Nodular			3	150	D-SK-T1114	FISH			6	150	ES-0316-GJ	F	4			6	150	ES-0316-GJ	NA
																					1	151	PALVKK	GNB, Nodular			7 and 8	151	AMC479T	Telomeric southern blot			7 and 8	151	AMC479T	M	4			7 and 8	151	AMC479T	NA
																					1	152	PASAJU	GNB, Nodular			7 and 8	152	AMC576T	Telomeric southern blot			7 and 8	152	AMC576T	F	4			7 and 8	152	AMC576T	NA
																					6	153	ES-0058-GP	GNB, Nodular			7 and 8	153	AMC683T	Telomeric southern blot			7 and 8	153	AMC683T	F	4			7 and 8	153	AMC683T	NA
																					1	154	PAIFXV	N/A			7 and 8	154	AMC718T	Telomeric southern blot			7 and 8	154	AMC718T	M	4			7 and 8	154	AMC718T	NA
																					1	155	PAILNU	N/A			7 and 8	155	AMC802T	Telomeric southern blot			7 and 8	155	AMC802T	F	4			7 and 8	155	AMC802T	NA
																					1	156	PAISNS	N/A			7 and 8	156	AMC772T	Telomeric southern blot			7 and 8	156	AMC772T	M	4			7 and 8	156	AMC772T	NA
																																	F: female
																					NB: neuroblastoma												M: male							H: Hyperdiploid (DI>1)
																					GNB, Nodular: ganglioneuroblastoma, nodular																			D: Diploid (DI=1)
																					N/A: data not available
[truncated: 22 more columns]

## Sheet: data_TMMneg_OS
Study	Patient	ID	event	follow-up time (years)	age (months)
1	1	PASUCB	0	5.4	≥ 18 months
1	2	PASUYG	0	5.5	≥ 18 months
1	3	PATFCY	1	2.2	≥ 18 months
1	4	PASEGA	1	2.2	≥ 18 months
1	5	PASGAP	1	4.2	≥ 18 months
1	6	PARDIW	0	7.8	≥ 18 months
1	7	PASWIJ	0	5.3	≥ 18 months
1	8	PAPVRN	0	7.9	≥ 18 months
1	9	PARZIP	0	6.9	≥ 18 months
1	10	PASXHE	0	5.7	≥ 18 months
1	11	PASYPX	0	5	≥ 18 months
1	12	PASPER	0	5.7	≥ 18 months
1	13	PATHVK	0	5	≥ 18 months
1	14	PALXTB	0	11.7	≥ 18 months
1	15	PAPUAR	0	7.7	< 18 months
1	16	PARHAM	1	6.8	< 18 months
1	17	PATHKB	0	4.3	< 18 months
1	18	PASCTR	0	6.4	< 18 months
1	19	PASPBZ	0	5.4	< 18 months
1	20	PASUML	1	0.1	< 18 months
1	21	PASZKE	1	0	< 18 months
1	22	PAKZRH	0	9.2	< 18 months
1	23	PASSWW	0	5	< 18 months
1	24	PATAYJ	0	4.8	< 18 months
1	25	PARNNC	0	7.2	< 18 months
1	26	PASMDM	0	3.6	< 18 months
1	27	PATGJU	0	3.3	< 18 months
1	28	PAPICY	0	0.6	< 18 months
1	29	PASFIC	0	5.9	< 18 months
1	30	PAPTDH	0	7.9	< 18 months
1	31	PARJVP	0	5.7	< 18 months
1	32	PASCFC	0	6.9	< 18 months
1	33	PASNML	0	6	< 18 months
1	34	PARZHA	0	6.8	< 18 months
4	35	NBD6	0	20.8	< 18 months
4	36	NBD23	0	11	< 18 months
4	37	NBD30	0	11	< 18 months
4	38	NBD31	0	14.9	< 18 months
4	39	NBD43	1	3.1	≥ 18 months
4	40	NBD47	0	10.4	< 18 months
4	41	NBD49	0	13	< 18 months
4	42	NBD51	0	11.8	< 18 months
4	43	NBD53	0	9.9	≥ 18 months
4	44	NBD55	0	13	< 18 months
4	45	NBD59	0	6.3	≥ 18 months
4	46	NBD60	0	4.8	≥ 18 months
4	47	NBD62	0	12.1	< 18 months
4	48	NBD63	0	6.3	≥ 18 months
4	49	NBD64	0	12.2	< 18 months
4	50	NBD68	1	3.1	≥ 18 months
4	51	NBD69	0	11.4	< 18 months
4	52	NBD74	0	5.2	< 18 months
4	53	NBD78	0	10.7	< 18 months
4	54	NBD80	0	7.3	≥ 18 months
4	55	NBD90	0	9.1	< 18 months
4	56	NBD115	0	6.7	< 18 months
4	57	NBD125	1	1.7	≥ 18 months
4	58	NBD140	0	5.3	≥ 18 months
4	59	NBD141	1	4.5	≥ 18 months
4	60	NBD146	1	2.5	≥ 18 months
4	61	NBD152	1	1.7	≥ 18 months
4	62	NBD156	0	2.4	< 18 months
5	63	NB09	0	7.98084	< 18 months
5	64	NB17	0	11.7536	< 18 months
5	65	NB22	0	13.1335	≥ 18 months
5	66	NB23	0	10.4504	≥ 18 months
5	67	NB24	1	7.28816	≥ 18 months
5	68	NB25	0	18.4695	< 18 months
5	69	NB26	0	12.3121	< 18 months
5	70	NB28	0	12.3943	< 18 months
5	71	NB30	0	16.5448	< 18 months
5	72	NB31	0	13.1718	≥ 18 months
5	73	NB32	0	8.6653	≥ 18 months
5	74	NB33	0	5.99316	< 18 months
5	75	NB35	0	17.514	< 18 months
5	76	NB36	0	17.41	< 18 months
5	77	NB37	0	12.5996	< 18 months
5	78	NB38	1	4.49281	≥ 18 months
5	79	NB40	0	12.742	< 18 months
7	80	N041T	1	12.8	≥ 18 months
7	81	N062T	0	21.5	< 18 months
7	82	N085T	0	18.8	< 18 months
7	83	N097T	0	18.8	< 18 months
7	84	N127T	0	18.5	< 18 months
7	85	N161T	0	13.3	< 18 months
7	86	N165T	1	1.3	≥ 18 months
7	87	N166T	0	18.3	< 18 months
7	88	N170T	0	18.8	< 18 months
7	89	N198T	1	0.3	≥ 18 months
7	90	N201T	0	15.3	< 18 months
7	91	N205T	0	14.9	< 18 months
7	92	N225T	0	16.6	< 18 months
7	93	N406T	0	0.7	< 18 months
7	94	N459T	0	10.5	< 18 months
7	95	N477T	0	14	< 18 months
7	96	N481T	1	0.6	≥ 18 months
7	97	N482T	0	14	< 18 months
7	98	N511T	0	13	< 18 months
7	99	N515T	0	12.8	< 18 months
7	100	N521T	0	9.8	< 18 months
7	101	N523T	0	10.3	< 18 months
7	102	N524T	0	10.1	< 18 months
7	103	N528T	0	12	< 18 months
7	104	N544T	0	5.4	< 18 months
7	105	N566T	0	10.2	< 18 months
7	106	N569T	0	10.3	< 18 months
7	107	N570T	1	0.8	≥ 18 months
7	108	N575T	0	10.3	< 18 months
7	109	N596T	0	8.9	≥ 18 months
7	110	N598T	0	8.3	< 18 months
7	111	N600T	1	1.2	≥ 18 months
7	112	N607T	0	6.8	< 18 months
7	113	N614T	0	8.3	< 18 months
7	114	N635T	0	7.3	≥ 18 months
7	115	N655T	0	6.6	< 18 months
7	116	N665T	0	6.4	< 18 months
7	117	N676T	0	4.8	< 18 months
7	118	N682T	0	5.3	≥ 18 months
7	119	N685T	0	5.5	< 18 months
7	120	N695T	1	3.7	≥ 18 months
7	121	N701T	0	0.9	≥ 18 months
7	122	N712T	0	3.8	< 18 months
7	123	N715T	0	3.3	< 18 months
7	124	N725T	0	2.3	≥ 18 months
7	125	N735T	0	3.9	≥ 18 months
7	126	N742T	0	0.1	≥ 18 months
7	127	N743T	0	2.5	< 18 months
7	128	N759T	1	0.8	≥ 18 months
7	129	N770T	0	1.7	≥ 18 months
7	130	N774T	1	0.9	≥ 18 months
7	131	N780T	0	1.3	≥ 18 months
7	132	N789T	0	12.5	< 18 months
7	133	N792T	0	0.8	< 18 months
7	134	N800T	0	0.7	≥ 18 months
7	135	N804T	0	0.8	≥ 18 months
7	136	N830T	0	0	< 18 months
7	137	N841T	0	0.4	< 18 months

## Sheet: data_TMMneg_EFS
Study	Patient	ID	event	time_to_event (years)	age (months)
1	1	PASUCB	0	5.4	≥ 18 months
1	2	PASUYG	1	1.4	≥ 18 months
1	3	PATFCY	1	2.2	≥ 18 months
1	4	PASEGA	1	1.3	≥ 18 months
1	5	PASGAP	1	3.5	≥ 18 months
1	6	PARDIW	0	7.8	≥ 18 months
1	7	PASWIJ	0	5.3	≥ 18 months
1	8	PAPVRN	0	7.9	≥ 18 months
1	9	PARZIP	1	1.7	≥ 18 months
1	10	PASXHE	0	5.7	≥ 18 months
1	11	PASYPX	0	0.8	≥ 18 months
1	12	PASPER	0	1.7	≥ 18 months
1	13	PATHVK	0	0.5	≥ 18 months
1	14	PALXTB	0	11.7	≥ 18 months
1	15	PAPUAR	0	7.7	< 18 months
1	16	PARHAM	1	0.1	< 18 months
1	17	PATHKB	0	4.3	< 18 months
1	18	PASCTR	0	6.4	< 18 months
1	19	PASPBZ	0	5.4	< 18 months
1	20	PASUML	1	0	< 18 months
1	21	PASZKE	1	0	< 18 months
1	22	PAKZRH	0	9.2	< 18 months
1	23	PASSWW	0	5	< 18 months
1	24	PATAYJ	0	4.8	< 18 months
1	25	PARNNC	1	2	< 18 months
1	26	PASMDM	0	3.6	< 18 months
1	27	PATGJU	0	3.3	< 18 months
1	28	PAPICY	0	0.6	< 18 months
1	29	PASFIC	0	5.9	< 18 months
1	30	PAPTDH	1	0.5	< 18 months
1	31	PARJVP	0	5.7	< 18 months
1	32	PASCFC	0	6.9	< 18 months
1	33	PASNML	0	6	< 18 months
1	34	PARZHA	0	6.8	< 18 months
4	35	NBD6	0	20.8	< 18 months
4	36	NBD23	0	11	< 18 months
4	37	NBD30	0	11	< 18 months
4	38	NBD31	0	14.9	< 18 months
4	39	NBD43	1	1.5	≥ 18 months
4	40	NBD47	0	10.4	< 18 months
4	41	NBD49	0	13	< 18 months
4	42	NBD51	0	11.8	< 18 months
4	43	NBD53	0	9.9	≥ 18 months
4	44	NBD55	1	2	< 18 months
4	45	NBD59	0	6.3	≥ 18 months
4	46	NBD60	0	4.8	≥ 18 months
4	47	NBD62	0	12.1	< 18 months
4	48	NBD63	0	6.3	≥ 18 months
4	49	NBD64	1	2	< 18 months
4	50	NBD68	1	1	≥ 18 months
4	51	NBD69	1	0.2	< 18 months
4	52	NBD74	0	5.2	< 18 months
4	53	NBD78	0	10.7	< 18 months
4	54	NBD80	1	0.9	≥ 18 months
4	55	NBD90	0	9.1	< 18 months
4	56	NBD115	0	6.7	< 18 months
4	57	NBD125	1	1.1	≥ 18 months
4	58	NBD140	0	5.3	≥ 18 months
4	59	NBD141	1	2.3	≥ 18 months
4	60	NBD146	1	1.9	≥ 18 months
4	61	NBD152	1	0.2	≥ 18 months
4	62	NBD156	1	2.1	< 18 months
5	63	NB09	0	7.98084	< 18 months
5	64	NB17	0	11.7536	< 18 months
5	65	NB22	0	13.1335	≥ 18 months
5	66	NB23	0	10.4504	≥ 18 months
5	67	NB24	1	4.6078	≥ 18 months
5	68	NB25	0	18.4695	< 18 months
5	69	NB26	0	12.3121	< 18 months
5	70	NB28	0	12.3943	< 18 months
5	71	NB30	0	16.5448	< 18 months
5	72	NB31	0	13.1718	≥ 18 months
5	73	NB32	0	8.6653	≥ 18 months
5	74	NB33	0	5.99316	< 18 months
5	75	NB35	0	17.514	< 18 months
5	76	NB36	0	17.41	< 18 months
5	77	NB37	0	12.5996	< 18 months
5	78	NB38	1	2.37372	≥ 18 months
5	79	NB40	0	12.742	< 18 months

## Sheet: data_survival_TMMneg
Study	Patient	ID	event_efs	time_to_event (years)	event_os	follow-up time (years)	age (months)
1	1	PASUCB	0	5.4	0	5.4	≥ 18 months
1	2	PASUYG	1	1.4	0	5.5	≥ 18 months
1	3	PATFCY	1	2.2	1	2.2	≥ 18 months
1	4	PASEGA	1	1.3	1	2.2	≥ 18 months
1	5	PASGAP	1	3.5	1	4.2	≥ 18 months
1	6	PARDIW	0	7.8	0	7.8	≥ 18 months
1	7	PASWIJ	0	5.3	0	5.3	≥ 18 months
1	8	PAPVRN	0	7.9	0	7.9	≥ 18 months
1	9	PARZIP	1	1.7	0	6.9	≥ 18 months
1	10	PASXHE	0	5.7	0	5.7	≥ 18 months
1	11	PASYPX	1	0.8	0	5	≥ 18 months
1	12	PASPER	1	1.7	0	5.7	≥ 18 months
1	13	PATHVK	1	0.5	0	5	≥ 18 months
1	14	PALXTB	0	11.7	0	11.7	≥ 18 months
1	15	PAPUAR	0	7.7	0	7.7	< 18 months
1	16	PARHAM	1	0.1	1	6.8	< 18 months
1	17	PATHKB	0	4.3	0	4.3	< 18 months
1	18	PASCTR	0	6.4	0	6.4	< 18 months
1	19	PASPBZ	0	5.4	0	5.4	< 18 months
1	20	PASUML	1	0	1	0.1	< 18 months
1	21	PASZKE	1	0	1	0	< 18 months
1	22	PAKZRH	0	9.2	0	9.2	< 18 months
1	23	PASSWW	0	5	0	5	< 18 months
1	24	PATAYJ	0	4.8	0	4.8	< 18 months
1	25	PARNNC	1	2	0	7.2	< 18 months
1	26	PASMDM	0	3.6	0	3.6	< 18 months
1	27	PATGJU	0	3.3	0	3.3	< 18 months
1	28	PAPICY	0	0.6	0	0.6	< 18 months
1	29	PASFIC	0	5.9	0	5.9	< 18 months
1	30	PAPTDH	1	0.5	0	7.9	< 18 months
1	31	PARJVP	0	5.7	0	5.7	< 18 months
1	32	PASCFC	0	6.9	0	6.9	< 18 months
1	33	PASNML	0	6	0	6	< 18 months
1	34	PARZHA	0	6.8	0	6.8	< 18 months
4	35	NBD6	0	20.8	0	20.8	< 18 months
4	36	NBD23	0	11	0	11	< 18 months
4	37	NBD30	0	11	0	11	< 18 months
4	38	NBD31	0	14.9	0	14.9	< 18 months
4	39	NBD43	1	1.5	1	3.1	≥ 18 months
4	40	NBD47	0	10.4	0	10.4	< 18 months
4	41	NBD49	0	13	0	13	< 18 months
4	42	NBD51	0	11.8	0	11.8	< 18 months
4	43	NBD53	0	9.9	0	9.9	≥ 18 months
4	44	NBD55	1	2	0	13	< 18 months
4	45	NBD59	0	6.3	0	6.3	≥ 18 months
4	46	NBD60	0	4.8	0	4.8	≥ 18 months
4	47	NBD62	0	12.1	0	12.1	< 18 months
4	48	NBD63	0	6.3	0	6.3	≥ 18 months
4	49	NBD64	1	2	0	12.2	< 18 months
4	50	NBD68	1	1	1	3.1	≥ 18 months
4	51	NBD69	1	0.2	0	11.4	< 18 months
4	52	NBD74	0	5.2	0	5.2	< 18 months
4	53	NBD78	0	10.7	0	10.7	< 18 months
4	54	NBD80	1	0.9	0	7.3	≥ 18 months
4	55	NBD90	0	9.1	0	9.1	< 18 months
4	56	NBD115	0	6.7	0	6.7	< 18 months
4	57	NBD125	1	1.1	1	1.7	≥ 18 months
4	58	NBD140	0	5.3	0	5.3	≥ 18 months
4	59	NBD141	1	2.3	1	4.5	≥ 18 months
4	60	NBD146	1	1.9	1	2.5	≥ 18 months
4	61	NBD152	1	0.2	1	1.7	≥ 18 months
4	62	NBD156	1	2.1	0	2.4	< 18 months
5	63	NB09	0	7.98084	0	7.98084	< 18 months
5	64	NB17	0	11.7536	0	11.7536	< 18 months
5	65	NB22	0	13.1335	0	13.1335	≥ 18 months
5	66	NB23	0	10.4504	0	10.4504	≥ 18 months
5	67	NB24	1	4.6078	1	7.28816	≥ 18 months
5	68	NB25	0	18.4695	0	18.4695	< 18 months
5	69	NB26	0	12.3121	0	12.3121	< 18 months
5	70	NB28	0	12.3943	0	12.3943	< 18 months
5	71	NB30	0	16.5448	0	16.5448	< 18 months
5	72	NB31	0	13.1718	0	13.1718	≥ 18 months
5	73	NB32	0	8.6653	0	8.6653	≥ 18 months
5	74	NB33	0	5.99316	0	5.99316	< 18 months
5	75	NB35	0	17.514	0	17.514	< 18 months
5	76	NB36	0	17.41	0	17.41	< 18 months
5	77	NB37	0	12.5996	0	12.5996	< 18 months
5	78	NB38	1	2.37372	1	4.49281	≥ 18 months
5	79	NB40	0	12.742	0	12.742	< 18 months
7	80	N041T	NA	NA	1	12.8	≥ 18 months
7	81	N062T	NA	NA	0	21.5	< 18 months
7	82	N085T	NA	NA	0	18.8	< 18 months
7	83	N097T	NA	NA	0	18.8	< 18 months
7	84	N127T	NA	NA	0	18.5	< 18 months
7	85	N161T	NA	NA	0	13.3	< 18 months
7	86	N165T	NA	NA	1	1.3	≥ 18 months
7	87	N166T	NA	NA	0	18.3	< 18 months
7	88	N170T	NA	NA	0	18.8	< 18 months
7	89	N198T	NA	NA	1	0.3	≥ 18 months
7	90	N201T	NA	NA	0	15.3	< 18 months
7	91	N205T	NA	NA	0	14.9	< 18 months
7	92	N225T	NA	NA	0	16.6	< 18 months
7	93	N406T	NA	NA	0	0.7	< 18 months
7	94	N459T	NA	NA	0	10.5	< 18 months
7	95	N477T	NA	NA	0	14	< 18 months
7	96	N481T	NA	NA	1	0.6	≥ 18 months
7	97	N482T	NA	NA	0	14	< 18 months
7	98	N511T	NA	NA	0	13	< 18 months
7	99	N515T	NA	NA	0	12.8	< 18 months
7	100	N521T	NA	NA	0	9.8	< 18 months
7	101	N523T	NA	NA	0	10.3	< 18 months
7	102	N524T	NA	NA	0	10.1	< 18 months
7	103	N528T	NA	NA	0	12	< 18 months
7	104	N544T	NA	NA	0	5.4	< 18 months
7	105	N566T	NA	NA	0	10.2	< 18 months
7	106	N569T	NA	NA	0	10.3	< 18 months
7	107	N570T	NA	NA	1	0.8	≥ 18 months
7	108	N575T	NA	NA	0	10.3	< 18 months
7	109	N596T	NA	NA	0	8.9	≥ 18 months
7	110	N598T	NA	NA	0	8.3	< 18 months
7	111	N600T	NA	NA	1	1.2	≥ 18 months
7	112	N607T	NA	NA	0	6.8	< 18 months
7	113	N614T	NA	NA	0	8.3	< 18 months
7	114	N635T	NA	NA	0	7.3	≥ 18 months
7	115	N655T	NA	NA	0	6.6	< 18 months
7	116	N665T	NA	NA	0	6.4	< 18 months
7	117	N676T	NA	NA	0	4.8	< 18 months
7	118	N682T	NA	NA	0	5.3	≥ 18 months
7	119	N685T	NA	NA	0	5.5	< 18 months
7	120	N695T	NA	NA	1	3.7	≥ 18 months
7	121	N701T	NA	NA	0	0.9	≥ 18 months
7	122	N712T	NA	NA	0	3.8	< 18 months
7	123	N715T	NA	NA	0	3.3	< 18 months
7	124	N725T	NA	NA	0	2.3	≥ 18 months
7	125	N735T	NA	NA	0	3.9	≥ 18 months
7	126	N742T	NA	NA	0	0.1	≥ 18 months
7	127	N743T	NA	NA	0	2.5	< 18 months
7	128	N759T	NA	NA	1	0.8	≥ 18 months
7	129	N770T	NA	NA	0	1.7	≥ 18 months
7	130	N774T	NA	NA	1	0.9	≥ 18 months
7	131	N780T	NA	NA	0	1.3	≥ 18 months
7	132	N789T	NA	NA	0	12.5	< 18 months
7	133	N792T	NA	NA	0	0.8	< 18 months
7	134	N800T	NA	NA	0	0.7	≥ 18 months
7	135	N804T	NA	NA	0	0.8	≥ 18 months
7	136	N830T	NA	NA	0	0	< 18 months
7	137	N841T	NA	NA	0	0.4	< 18 months

## Sheet: other_data_TMMneg
Study	Patient	ID	Risk classification	event_efs	time_to_event (years)	event_os	follow-up time (years)	age (months)		Study	Patient	ID	Tumor type		Study	Patient	ID	Sex	INSS_stage		Study	Patient	ID	Ploidy		Study	Patient	ID	Sex	INSS_stage	status	time	status	time	Age	Tumor_type				Classification stages		Study	Patient	ID	Sex	INSS_stage	status	time	status
1	1	PASUCB	HR	0	5.4	0	5.4	≥ 18 months		1	1	PASUCB	NB		1	1	PASUCB	M	4		1	1	PASUCB	D		1	1	PASUCB	M	4	0	5.4	0	5.4	≥ 18 months	NB						1	1	PASUCB	M	4	0	5.4	0
1	2	PASUYG	HR	1	1.4	0	5.5	≥ 18 months		1	2	PASUYG	NB		1	2	PASUYG	M	4		1	2	PASUYG	H		1	2	PASUYG	M	4	1	1.4	0	5.5	≥ 18 months	NB						1	2	PASUYG	M	4	1	1.4	0
1	3	PATFCY	HR	1	2.2	1	2.2	≥ 18 months		1	3	PATFCY	NB		1	3	PATFCY	M	4		1	3	PATFCY	H		1	3	PATFCY	M	4	1	2.2	1	2.2	≥ 18 months	NB						1	3	PATFCY	M	4	1	2.2	1
1	4	PASEGA	HR	1	1.3	1	2.2	≥ 18 months		1	4	PARDIW	NB		1	4	PASEGA	M	4		1	4	PASEGA	D		1	4	PASEGA	M	4	1	1.3	1	2.2	≥ 18 months	GNB, Nodular						1	4	PASEGA	M	4	1	1.3	1
1	5	PASGAP	HR	1	3.5	1	4.2	≥ 18 months		1	5	PASWIJ	NB		1	5	PASGAP	M	4		1	5	PASGAP	D		1	5	PASGAP	M	4	1	3.5	1	4.2	≥ 18 months	GNB, Nodular						1	5	PASGAP	M	4	1	3.5	1
1	6	PARDIW	HR	0	7.8	0	7.8	≥ 18 months		1	6	PARZIP	NB		1	6	PARDIW	M	4		1	6	PARDIW	H		1	6	PARDIW	M	4	0	7.8	0	7.8	≥ 18 months	NB						1	6	PARDIW	M	4	0	7.8	0
1	7	PASWIJ	HR	0	5.3	0	5.3	≥ 18 months		1	7	PASXHE	NB		1	7	PASWIJ	M	4		1	7	PASWIJ	H		1	7	PASWIJ	M	4	0	5.3	0	5.3	≥ 18 months	NB						1	7	PASWIJ	M	4	0	5.3	0
1	8	PAPVRN	HR	0	7.9	0	7.9	≥ 18 months		1	8	PASYPX	NB		1	8	PAPVRN	M	4		1	8	PAPVRN	H		1	8	PAPVRN	M	4	0	7.9	0	7.9	≥ 18 months	GNB, Nodular						1	8	PAPVRN	M	4	0	7.9	0
1	9	PARZIP	HR	1	1.7	0	6.9	≥ 18 months		1	9	PASPER	NB		1	9	PARZIP	M	4		1	9	PARZIP	H		1	9	PARZIP	M	4	1	1.7	0	6.9	≥ 18 months	NB						1	9	PARZIP	M	4	1	1.7	0
1	10	PASXHE	HR	0	5.7	0	5.7	≥ 18 months		1	10	PATHVK	NB		1	10	PASXHE	M	4		1	10	PASXHE	D		1	10	PASXHE	M	4	0	5.7	0	5.7	≥ 18 months	NB						1	10	PASXHE	M	4	0	5.7	0
1	11	PASYPX	HR	1	0.8	0	5	≥ 18 months		1	11	PALXTB	NB		1	11	PASYPX	F	4		1	11	PASYPX	H		1	11	PASYPX	F	4	1	0.8	0	5	≥ 18 months	NB						1	11	PASYPX	F	4	1	0.8	0
1	12	PASPER	HR	1	1.7	0	5.7	≥ 18 months		1	12	PAPUAR	NB		1	12	PASPER	F	4		1	12	PASPER	D		1	12	PASPER	F	4	1	1.7	0	5.7	≥ 18 months	NB						1	12	PASPER	F	4	1	1.7	0
1	13	PATHVK	HR	1	0.5	0	5	≥ 18 months		1	13	PARHAM	NB		1	13	PATHVK	F	4		1	13	PATHVK	H		1	13	PATHVK	F	4	1	0.5	0	5	≥ 18 months	NB						1	13	PATHVK	F	4	1	0.5	0
1	14	PALXTB	HR	0	11.7	0	11.7	≥ 18 months		1	14	PATHKB	NB		1	14	PALXTB	M	4		1	14	PALXTB	H		1	14	PALXTB	M	4	0	11.7	0	11.7	≥ 18 months	NB						1	14	PALXTB	M	4	0	11.7	0
4	15	NBD125	HR	1	1.1	1	1.7	≥ 18 months		1	15	PASCTR	NB		1	15	PAPUAR	F	4		1	15	PAPUAR	D		1	15	PAPUAR	F	4	0	7.7	0	7.7	< 18 months	NB						1	15	PAPUAR	F	4	0	7.7	0
4	16	NBD140	HR	0	5.3	0	5.3	≥ 18 months		1	16	PASPBZ	NB		1	16	PARHAM	F	4		1	16	PARHAM	H		1	16	PARHAM	F	4	1	0.1	1	6.8	< 18 months	NB						1	16	PARHAM	F	4	1	0.1	1
4	17	NBD141	HR	1	2.3	1	4.5	≥ 18 months		1	17	PASUML	NB		1	17	PATHKB	M	4S		1	17	PATHKB	H		1	17	PATHKB	M	4S	0	4.3	0	4.3	< 18 months	NB						4	17	NBD62	M	4	0	12.1	0
4	18	NBD146	HR	1	1.9	1	2.5	≥ 18 months		1	18	PASZKE	NB		1	18	PASCTR	M	4S		1	18	PASCTR	H		1	18	PASCTR	M	4S	0	6.4	0	6.4	< 18 months	NB						4	18	NBD90	F	4	0	9.1	0
4	19	NBD152	HR	1	0.2	1	1.7	≥ 18 months		1	19	PASSWW	NB		1	19	PASPBZ	M	4S		1	19	PASPBZ	D		1	19	PASPBZ	M	4S	0	5.4	0	5.4	< 18 months	NB						4	19	NBD115	M	4	0	6.7	0
1	20	PAPUAR	IR	0	7.7	0	7.7	< 18 months		1	20	PATAYJ	NB		1	20	PASUML	M	4S		1	20	PASUML	D		1	20	PASUML	M	4S	1	0	1	0.1	< 18 months	NB						4	20	NBD125	F	4	1	1.1	1
1	21	PARHAM	IR	1	0.1	1	6.8	< 18 months		1	21	PARNNC	NB		1	21	PASZKE	M	4S		1	21	PASZKE	H		1	21	PASZKE	M	4S	1	0	1	0	< 18 months	NB						4	21	NBD140	F	4	0	5.3	0
1	22	PATHKB	IR	0	4.3	0	4.3	< 18 months		1	22	PASMDM	NB		1	22	PAKZRH	M	4S		1	22	PAKZRH	D		1	22	PAKZRH	M	4S	0	9.2	0	9.2	< 18 months	N/A						4	22	NBD141	F	4	1	2.3	1
1	23	PASCTR	IR	0	6.4	0	6.4	< 18 months		1	23	PATGJU	NB		1	23	PASSWW	M	4S		1	23	PASSWW	D		1	23	PASSWW	M	4S	0	5	0	5	< 18 months	NB						4	23	NBD146	F	4	1	1.9	1
1	24	PASPBZ	IR	0	5.4	0	5.4	< 18 months		1	24	PAPICY	NB		1	24	PATAYJ	M	4S		1	24	PATAYJ	H		1	24	PATAYJ	M	4S	0	4.8	0	4.8	< 18 months	NB						4	24	NBD152	M	4	1	0.2	1
1	25	PASUML	IR	1	0	1	0.1	< 18 months		1	25	PASFIC	NB		1	25	PARNNC	F	4S		1	25	PARNNC	H		1	25	PARNNC	F	4S	1	2	0	7.2	< 18 months	NB						4	25	NBD156	F	4	1	2.1	0
1	26	PASZKE	IR	1	0	1	0	< 18 months		1	26	PAPTDH	NB		1	26	PASMDM	M	4S		1	26	PASMDM	H		1	26	PASMDM	M	4S	0	3.6	0	3.6	< 18 months	NB						5	26	NB24	M	4	1	4.6078	1
1	27	PAKZRH	IR	0	9.2	0	9.2	< 18 months		1	27	PARJVP	NB		1	27	PATGJU	F	4S		1	27	PATGJU	H		1	27	PATGJU	F	4S	0	3.3	0	3.3	< 18 months	NB						5	27	NB38	F	4	1	2.37372	1
4	28	NBD43	IR	1	1.5	1	3.1	≥ 18 months		1	28	PASCFC	NB		1	28	PAPICY	F	4S		1	28	PAPICY	H		1	28	PAPICY	F	4S	0	0.6	0	0.6	< 18 months	NB						7	28	N165T	F	4	NA	NA	1
4	29	NBD62	IR	0	12.1	0	12.1	< 18 months		1	29	PASNML	NB		1	29	PASFIC	M	4S		1	29	PASFIC	H		1	29	PASFIC	M	4S	0	5.9	0	5.9	< 18 months	NB						7	29	N170T	M	4	NA	NA	0
4	30	NBD68	IR	1	1	1	3.1	≥ 18 months		1	30	PARZHA	NB		1	30	PAPTDH	F	4S		1	30	PAPTDH	H		1	30	PAPTDH	F	4S	1	0.5	0	7.9	< 18 months	NB						7	30	N198T	M	4	NA	NA	1
4	31	NBD90	IR	0	9.1	0	9.1	< 18 months		4	31	NBD6	NB		1	31	PARJVP	M	4S		1	31	PARJVP	H		1	31	PARJVP	M	4S	0	5.7	0	5.7	< 18 months	NB						7	31	N406T	M	4	NA	NA	0
4	32	NBD115	IR	0	6.7	0	6.7	< 18 months		4	32	NBD23	NB		1	32	PASCFC	M	4S		1	32	PASCFC	H		1	32	PASCFC	M	4S	0	6.9	0	6.9	< 18 months	NB						7	32	N459T	F	4	NA	NA	0
4	33	NBD156	IR	1	2.1	0	2.4	< 18 months		4	33	NBD30	NB		1	33	PASNML	M	4S		1	33	PASNML	H		1	33	PASNML	M	4S	0	6	0	6	< 18 months	NB						7	33	N481T	M	4	NA	NA	1
1	34	PASSWW	LR	0	5	0	5	< 18 months		4	34	NBD31	NB		1	34	PARZHA	M	4S		1	34	PARZHA	H		1	34	PARZHA	M	4S	0	6.8	0	6.8	< 18 months	NB						7	34	N570T	F	4	NA	NA	1
1	35	PATAYJ	LR	0	4.8	0	4.8	< 18 months		4	35	NBD43	NB		4	35	NBD6	F	1		4	35	NBD6	H		4	35	NBD6	F	1	0	20.8	0	20.8	< 18 months	NB						7	35	N600T	M	4	NA	NA	1
1	36	PARNNC	LR	1	2	0	7.2	< 18 months		4	36	NBD47	NB		4	36	NBD23	M	2		4	36	NBD23	complex		4	36	NBD23	M	2	0	11	0	11	< 18 months	NB						7	36	N635T	M	4	NA	NA	0
1	37	PASMDM	LR	0	3.6	0	3.6	< 18 months		4	37	NBD49	NB		4	37	NBD30	M	1		4	37	NBD30	D		4	37	NBD30	M	1	0	11	0	11	< 18 months	NB						7	37	N676T	M	4	NA	NA	0
1	38	PATGJU	LR	0	3.3	0	3.3	< 18 months		4	38	NBD51	NB		4	38	NBD31	F	4S		4	38	NBD31	D		4	38	NBD31	F	4S	0	14.9	0	14.9	< 18 months	NB						7	38	N695T	M	4	NA	NA	1
1	39	PAPICY	LR	0	0.6	0	0.6	< 18 months		4	39	NBD53	NB		4	39	NBD43	M	3		4	39	NBD43	D		4	39	NBD43	M	3	1	1.5	1	3.1	≥ 18 months	NB						7	39	N701T	F	4	NA	NA	0
1	40	PASFIC	LR	0	5.9	0	5.9	< 18 months		4	40	NBD55	NB		4	40	NBD47	F	2		4	40	NBD47	D		4	40	NBD47	F	2	0	10.4	0	10.4	< 18 months	NB						7	40	N712T	M	4	NA	NA	0
1	41	PAPTDH	LR	1	0.5	0	7.9	< 18 months		4	41	NBD59	NB		4	41	NBD49	M	2		4	41	NBD49	H		4	41	NBD49	M	2	0	13	0	13	< 18 months	NB						7	41	N742T	M	4	NA	NA	0
1	42	PARJVP	LR	0	5.7	0	5.7	< 18 months		4	42	NBD60	NB		4	42	NBD51	M	4S		4	42	NBD51	H		4	42	NBD51	M	4S	0	11.8	0	11.8	< 18 months	NB						7	42	N759T	F	4	NA	NA	1
1	43	PASCFC	LR	0	6.9	0	6.9	< 18 months		4	43	NBD62	NB		4	43	NBD53	M	2		4	43	NBD53	H		4	43	NBD53	M	2	0	9.9	0	9.9	≥ 18 months	NB						7	43	N770T	F	4	NA	NA	0
1	44	PASNML	LR	0	6	0	6	< 18 months		4	44	NBD63	NB		4	44	NBD55	F	1		4	44	NBD55	D		4	44	NBD55	F	1	1	2	0	13	< 18 months	NB						7	44	N774T	F	4	NA	NA	1
1	45	PARZHA	LR	0	6.8	0	6.8	< 18 months		4	45	NBD64	NB		4	45	NBD59	F	1		4	45	NBD59	D		4	45	NBD59	F	1	0	6.3	0	6.3	≥ 18 months	NB						7	45	N780T	M	4	NA	NA	0
4	46	NBD6	LR	0	20.8	0	20.8	< 18 months		4	46	NBD68	NB		4	46	NBD60	F	2		4	46	NBD60	D		4	46	NBD60	F	2	0	4.8	0	4.8	≥ 18 months	NB						7	46	N792T	M	4	NA	NA	0
4	47	NBD23	LR	0	11	0	11	< 18 months		4	47	NBD69	NB		4	47	NBD62	M	4		4	47	NBD62	H		4	47	NBD62	M	4	0	12.1	0	12.1	< 18 months	NB						7	47	N800T	F	4	NA	NA	0
4	48	NBD30	LR	0	11	0	11	< 18 months		4	48	NBD74	NB		4	48	NBD63	F	1		4	48	NBD63	H		4	48	NBD63	F	1	0	6.3	0	6.3	≥ 18 months	NB						7	48	N804T	F	4	NA	NA	0
4	49	NBD31	LR	0	14.9	0	14.9	< 18 months		4	49	NBD78	NB		4	49	NBD64	M	3		4	49	NBD64	H		4	49	NBD64	M	3	1	2	0	12.2	< 18 months	NB						7	49	N841T	F	4	NA	NA	0
4	50	NBD47	LR	0	10.4	0	10.4	< 18 months		4	50	NBD80	NB		4	50	NBD68	F	3		4	50	NBD68	D		4	50	NBD68	F	3	1	1	1	3.1	≥ 18 months	NB
4	51	NBD49	LR	0	13	0	13	< 18 months		4	51	NBD90	NB		4	51	NBD69	F	3		4	51	NBD69	D		4	51	NBD69	F	3	1	0.2	0	11.4	< 18 months	NB
4	52	NBD51	LR	0	11.8	0	11.8	< 18 months		4	52	NBD115	NB		4	52	NBD74	F	1		4	52	NBD74	H		4	52	NBD74	F	1	0	5.2	0	5.2	< 18 months	NB
4	53	NBD53	LR	0	9.9	0	9.9	≥ 18 months		4	53	NBD125	NB		4	53	NBD78	M	4S		4	53	NBD78	H		4	53	NBD78	M	4S	0	10.7	0	10.7	< 18 months	NB
4	54	NBD55	LR	1	2	0	13	< 18 months		4	54	NBD140	NB		4	54	NBD80	M	2		4	54	NBD80	H		4	54	NBD80	M	2	1	0.9	0	7.3	≥ 18 months	NB
4	55	NBD59	LR	0	6.3	0	6.3	≥ 18 months		4	55	NBD141	NB		4	55	NBD90	F	4		4	55	NBD90	complex		4	55	NBD90	F	4	0	9.1	0	9.1	< 18 months	NB
4	56	NBD60	LR	0	4.8	0	4.8	≥ 18 months		4	56	NBD146	NB		4	56	NBD115	M	4		4	56	NBD115	D		4	56	NBD115	M	4	0	6.7	0	6.7	< 18 months	NB
4	57	NBD63	LR	0	6.3	0	6.3	≥ 18 months		4	57	NBD152	NB		4	57	NBD125	F	4		4	57	NBD125	H		4	57	NBD125	F	4	1	1.1	1	1.7	≥ 18 months	NB
4	58	NBD64	LR	1	2	0	12.2	< 18 months		4	58	NBD156	NB		4	58	NBD140	F	4		4	58	NBD140	H		4	58	NBD140	F	4	0	5.3	0	5.3	≥ 18 months	NB
4	59	NBD69	LR	1	0.2	0	11.4	< 18 months		5	59	NB09	NB		4	59	NBD141	F	4		4	59	NBD141	D		4	59	NBD141	F	4	1	2.3	1	4.5	≥ 18 months	NB
4	60	NBD74	LR	0	5.2	0	5.2	< 18 months		5	60	NB17	NB		4	60	NBD146	F	4		4	60	NBD146	D		4	60	NBD146	F	4	1	1.9	1	2.5	≥ 18 months	NB
4	61	NBD78	LR	0	10.7	0	10.7	< 18 months		5	61	NB22	NB		4	61	NBD152	M	4		4	61	NBD152	D		4	61	NBD152	M	4	1	0.2	1	1.7	≥ 18 months	NB
4	62	NBD80	LR	1	0.9	0	7.3	≥ 18 months		5	62	NB23	NB		4	62	NBD156	F	4		4	62	NBD156	D		4	62	NBD156	F	4	1	2.1	0	2.4	< 18 months	NB
										5	63	NB24	NB		5	63	NB09	F	1		5	63	NB09	NA		5	63	NB09	F	1	0	7.98084	0	7.98084	< 18 months	NB
										5	64	NB25	NB		5	64	NB17	M	4S		5	64	NB17	NA		5	64	NB17	M	4S	0	11.7536	0	11.7536	< 18 months	NB
										5	65	NB26	NB		5	65	NB22	F	2		5	65	NB22	NA		5	65	NB22	F	2	0	13.1335	0	13.1335	≥ 18 months	NB
										5	66	NB28	NB		5	66	NB23	M	2		5	66	NB23	NA		5	66	NB23	M	2	0	10.4504	0	10.4504	≥ 18 months	NB
										5	67	NB30	NB		5	67	NB24	M	4		5	67	NB24	NA		5	67	NB24	M	4	1	4.6078	1	7.28816	≥ 18 months	NB
HR: high-risk										5	68	NB31	NB		5	68	NB25	M	4S		5	68	NB25	NA		5	68	NB25	M	4S	0	18.4695	0	18.4695	< 18 months	NB
IR: intermediate-risk										5	69	NB32	NB		5	69	NB26	M	4S		5	69	NB26	NA		5	69	NB26	M	4S	0	12.3121	0	12.3121	< 18 months	NB
LR: low-risk										5	70	NB33	NB		5	70	NB28	M	1		5	70	NB28	NA		5	70	NB28	M	1	0	12.3943	0	12.3943	< 18 months	NB
										5	71	NB35	NB		5	71	NB30	M	1		5	71	NB30	NA		5	71	NB30	M	1	0	16.5448	0	16.5448	< 18 months	NB
										5	72	NB36	NB		5	72	NB31	F	1		5	72	NB31	NA		5	72	NB31	F	1	0	13.1718	0	13.1718	≥ 18 months	NB
										5	73	NB37	NB		5	73	NB32	F	1		5	73	NB32	NA		5	73	NB32	F	1	0	8.6653	0	8.6653	≥ 18 months	NB
										5	74	NB38	NB		5	74	NB33	F	2		5	74	NB33	NA		5	74	NB33	F	2	0	5.99316	0	5.99316	< 18 months	NB
										5	75	NB40	NB		5	75	NB35	F	2		5	75	NB35	NA		5	75	NB35	F	2	0	17.514	0	17.514	< 18 months	NB
										7	76	N041T	NB		5	76	NB36	F	4S		5	76	NB36	NA		5	76	NB36	F	4S	0	17.41	0	17.41	< 18 months	NB
										7	77	N062T	NB		5	77	NB37	M	4S		5	77	NB37	NA		5	77	NB37	M	4S	0	12.5996	0	12.5996	< 18 months	NB
										7	78	N085T	NB		5	78	NB38	F	4		5	78	NB38	NA		5	78	NB38	F	4	1	2.37372	1	4.49281	≥ 18 months	NB
										7	79	N097T	NB		5	79	NB40	M	2		5	79	NB40	NA		5	79	NB40	M	2	0	12.742	0	12.742	< 18 months	NB
										7	80	N127T	NB		7	80	N041T	F	2							7	80	N041T	F	2	NA	NA	1	12.8	≥ 18 months	NB
										7	81	N161T	NB		7	81	N062T	F	3							7	81	N062T	F	3	NA	NA	0	21.5	< 18 months	NB
										7	82	N165T	NB		7	82	N085T	M	4S		H: Hyperdiploid (DI>1)					7	82	N085T	M	4S	NA	NA	0	18.8	< 18 months	NB
										7	83	N166T	NB		7	83	N097T	M	2		D: Diploid (DI=1)					7	83	N097T	M	2	NA	NA	0	18.8	< 18 months	NB
										7	84	N170T	NB		7	84	N127T	F	4S							7	84	N127T	F	4S	NA	NA	0	18.5	< 18 months	NB
										7	85	N198T	NB		7	85	N161T	M	4S							7	85	N161T	M	4S	NA	NA	0	13.3	< 18 months	NB
										7	86	N201T	NB		7	86	N165T	F	4							7	86	N165T	F	4	NA	NA	1	1.3	≥ 18 months	NB
										7	87	N205T	NB		7	87	N166T	M	2							7	87	N166T	M	2	NA	NA	0	18.3	< 18 months	NB
										7	88	N225T	NB		7	88	N170T	M	4							7	88	N170T	M	4	NA	NA	0	18.8	< 18 months	NB
										7	89	N406T	NB		7	89	N198T	M	4							7	89	N198T	M	4	NA	NA	1	0.3	≥ 18 months	NB
										7	90	N459T	NB		7	90	N201T	M	3							7	90	N201T	M	3	NA	NA	0	15.3	< 18 months	NB
										7	91	N477T	NB		7	91	N205T	M	2							7	91	N205T	M	2	NA	NA	0	14.9	< 18 months	NB
										7	92	N481T	NB		7	92	N225T	F	4S							7	92	N225T	F	4S	NA	NA	0	16.6	< 18 months	NB
										7	93	N482T	NB		7	93	N406T	M	4							7	93	N406T	M	4	NA	NA	0	0.7	< 18 months	NB
										7	94	N511T	NB		7	94	N459T	F	4							7	94	N459T	F	4	NA	NA	0	10.5	< 18 months	NB
										7	95	N515T	NB		7	95	N477T	M	3							7	95	N477T	M	3	NA	NA	0	14	< 18 months	NB
										7	96	N521T	NB		7	96	N481T	M	4							7	96	N481T	M	4	NA	NA	1	0.6	≥ 18 months	NB
										7	97	N523T	NB		7	97	N482T	M	2							7	97	N482T	M	2	NA	NA	0	14	< 18 months	NB
										7	98	N524T	NB		7	98	N511T	M	1							7	98	N511T	M	1	NA	NA	0	13	< 18 months	NB
										7	99	N528T	NB		7	99	N515T	F	4S							7	99	N515T	F	4S	NA	NA	0	12.8	< 18 months	NB
										7	100	N544T	NB		7	100	N521T	M	2							7	100	N521T	M	2	NA	NA	0	9.8	< 18 months	NB
										7	101	N566T	NB		7	101	N523T	M	1							7	101	N523T	M	1	NA	NA	0	10.3	< 18 months	NB
										7	102	N569T	NB		7	102	N524T	F	2							7	102	N524T	F	2	NA	NA	0	10.1	< 18 months	NB
										7	103	N570T	NB		7	103	N528T	M	2							7	103	N528T	M	2	NA	NA	0	12	< 18 months	NB
										7	104	N575T	NB		7	104	N544T	M	4S							7	104	N544T	M	4S	NA	NA	0	5.4	< 18 months	NB
										7	105	N596T	NB		7	105	N566T	F	2							7	105	N566T	F	2	NA	NA	0	10.2	< 18 months	NB
										7	106	N598T	NB		7	106	N569T	M	1							7	106	N569T	M	1	NA	NA	0	10.3	< 18 months	NB
										7	107	N600T	NB		7	107	N570T	F	4							7	107	N570T	F	4	NA	NA	1	0.8	≥ 18 months	NB
										7	108	N607T	NB		7	108	N575T	F	4S							7	108	N575T	F	4S	NA	NA	0	10.3	< 18 months	NB
										7	109	N614T	NB		7	109	N596T	M	2							7	109	N596T	M	2	NA	NA	0	8.9	≥ 18 months	NB
										7	110	N635T	NB		7	110	N598T	M	1							7	110	N598T	M	1	NA	NA	0	8.3	< 18 months	NB
										7	111	N655T	NB		7	111	N600T	M	4							7	111	N600T	M	4	NA	NA	1	1.2	≥ 18 months	NB
										7	112	N665T	NB		7	112	N607T	F	4S							7	112	N607T	F	4S	NA	NA	0	6.8	< 18 months	NB
										7	113	N676T	NB		7	113	N614T	F	2							7	113	N614T	F	2	NA	NA	0	8.3	< 18 months	NB
										7	114	N682T	NB		7	114	N635T	M	4							7	114	N635T	M	4	NA	NA	0	7.3	≥ 18 months	NB
										7	115	N685T	NB		7	115	N655T	M	2							7	115	N655T	M	2	NA	NA	0	6.6	< 18 months	NB
										7	116	N695T	NB		7	116	N665T	F	1							7	116	N665T	F	1	NA	NA	0	6.4	< 18 months	NB
										7	117	N701T	NB		7	117	N676T	M	4							7	117	N676T	M	4	NA	NA	0	4.8	< 18 months	NB
										7	118	N712T	NB		7	118	N682T	F	1							7	118	N682T	F	1	NA	NA	0	5.3	≥ 18 months	NB
										7	119	N715T	NB		7	119	N685T	M	1							7	119	N685T	M	1	NA	NA	0	5.5	< 18 months	NB
										7	120	N725T	NB		7	120	N695T	M	4							7	120	N695T	M	4	NA	NA	1	3.7	≥ 18 months	NB
										7	121	N735T	NB		7	121	N701T	F	4							7	121	N701T	F	4	NA	NA	0	0.9	≥ 18 months	NB
										7	122	N742T	NB		7	122	N712T	M	4							7	122	N712T	M	4	NA	NA	0	3.8	< 18 months	NB
										7	123	N743T	NB		7	123	N715T	F	2							7	123	N715T	F	2	NA	NA	0	3.3	< 18 months	NB
										7	124	N759T	NB		7	124	N725T	M	2							7	124	N725T	M	2	NA	NA	0	2.3	≥ 18 months	NB
										7	125	N770T	NB		7	125	N735T	F	2							7	125	N735T	F	2	NA	NA	0	3.9	≥ 18 months	NB
										7	126	N774T	NB		7	126	N742T	M	4							7	126	N742T	M	4	NA	NA	0	0.1	≥ 18 months	NB
										7	127	N780T	NB		7	127	N743T	F	1							7	127	N743T	F	1	NA	NA	0	2.5	< 18 months	NB
										7	128	N789T	NB		7	128	N759T	F	4							7	128	N759T	F	4	NA	NA	1	0.8	≥ 18 months	NB
										7	129	N792T	NB		7	129	N770T	F	4							7	129	N770T	F	4	NA	NA	0	1.7	≥ 18 months	NB
										7	130	N800T	NB		7	130	N774T	F	4							7	130	N774T	F	4	NA	NA	1	0.9	≥ 18 months	NB
										7	131	N804T	NB		7	131	N780T	M	4							7	131	N780T	M	4	NA	NA	0	1.3	≥ 18 months	NB
										7	132	N830T	NB		7	132	N789T	F	1							7	132	N789T	F	1	NA	NA	0	12.5	< 18 months	NB
										7	133	N841T	NB		7	133	N792T	M	4							7	133	N792T	M	4	NA	NA	0	0.8	< 18 months	NB
										1	134	PASEGA	GNB, Nodular		7	134	N800T	F	4							7	134	N800T	F	4	NA	NA	0	0.7	≥ 18 months	NB
										1	135	PASGAP	GNB, Nodular		7	135	N804T	F	4							7	135	N804T	F	4	NA	NA	0	0.8	≥ 18 months	NB
										1	136	PAPVRN	GNB, Nodular		7	136	N830T	M	3							7	136	N830T	M	3	NA	NA	0	0	< 18 months	NB
										1	137	PAKZRH	N/A		7	137	N841T	F	4							7	137	N841T	F	4	NA	NA	0	0.4	< 18 months	NB
										NB: neuroblastoma					F: female
										GNB, Nodular: ganglioneuroblastoma, nodular					M: male
										N/A: data not available
[truncated: 14 more columns]

## Sheet: TERT_EFS
Study	Patient	ID	status	time	age_diagnosis
1	1	PASNEF	0	6.1	≥
1	2	PAPVXS	1	0.6	≥
1	3	PASFGG	1	1.9	≥
1	4	PARAMT	1	1.3	≥
1	5	PASTKC	0	5.3	≥
1	6	PATEPF	1	0.8	≥
1	7	PATBMM	1	1.9	≥
1	8	PANNMS	0	9.6	≥
1	9	PATDXC	1	1.2	≥
1	10	PARACM	0	8.2	≥
1	11	PAPEAV	0	9.5	≥
1	12	PAMNLH	1	1	≥
4	13	NBD7	1	2.5	≥
4	14	NBD13	1	1.9	≥
4	15	NBD14	1	1.3	≥
4	16	NBD15	1	0.2	≥
4	17	NBD34	1	2.3	<
4	18	NBD48	0	9.6	≥
4	19	NBD52	1	1	≥
4	20	NBD61	1	1.8	≥
4	21	NBD81	1	2.3	≥
4	22	NBD94	0	9.6	≥
4	23	NBD103	0	0.7	≥
4	24	NBD107	1	2.2	≥
4	25	NBD109	1	1.8	≥
4	26	NBD113	1	1.8	≥
4	27	NBD121	1	1.3	≥
4	28	NBD131	0	4.4	≥
4	29	NBD133	0	0.4	≥
4	30	NBD138	1	1.9	≥
4	31	NBD144	0	5	≥
4	32	NBD147	1	1.2	≥
5	33	NB01	1	2.6256	≥
5	34	NB02	1	2.16564	≥
5	35	NB03	0	11.6523	≥
5	36	NB07	1	1.77139	≥
5	37	NB08	1	1.90828	≥
5	38	NB11	0	7.38672	≥
5	39	NB12	0	0.709103	≥
5	40	NB13	1	2.28337	≥
5	41	NB19	1	0.922656	≥
5	42	NB20	1	1.30322	≥
5	43	NB21	0	7.16222	≥
5	44	NB27	1	1.2293	≥
5	45	NB41	1	1.11431	≥
5	46	NB49	0	0.383299	≥
5	47	NB53	0	1.013	≥
5	48	NB61	1	1.00205	≥
5	49	NB63	0	4.40794	≥
5	50	NB67	1	1.93566	≥

[truncated: 11 more sheets: TERT_OS, TERT_characteristics, TERT-ALT_EFS, TERT-ALT_OS, TERT-ALT_characteristics, TERT_ALT (no data), MYCN-TERT_EFS, MYCN-TERT_OS, MYCN-TERT_characteristics , MYCN_ALT_TERT, MYCN_ALT]
